# Supplementary material for: Pharmacokinetic–pharmacodynamic modeling of maintenance therapy for childhood acute lymphoblastic leukemia
Source: Sci Rep. 2023 Jul 20;13:11749. doi: 10.1038/s41598-023-38414-0 (PMC10359452; doi:10.1038/s41598-023-38414-0)
Supplement: Supplementary file 2 — Supplementary Information 2. [file 41598_2023_38414_MOESM2_ESM.xlsx]

## Sheet: PK_(fix,mm,cent)^MTX
ID	TIME	Vml	Kml	Keff	WEIGHT	HEIGHT	INIMTX	INITGN
1001	0	0.014291	0.078704	0.021245	23.5	110	0.031742	0.30718
1001	76	0.014291	0.078704	0.021245	24.5	114	0.031742	0.30718
1001	160	0.014291	0.078704	0.021245	24.8	114	0.031742	0.30718
1001	195	0.014291	0.078704	0.021245	24.7	115.5	0.031742	0.30718
1001	251.37	0.014291	0.078704	0.021245	25	117.5	0.031742	0.30718
1002	0	0.010243	0.085415	0.03041	20	114	0.014847	1.0905
1002	158.38	0.010243	0.085415	0.03041	22.8	118.5	0.014847	1.0905
1002	176	0.010243	0.085415	0.03041	23.1	119.1	0.014847	1.0905
1003	0	0.014336	0.078551	0.020891	44.5	140.5	0.02355	0.39421
1004	0	0.012791	0.080487	0.024995	28.9	139.3	0.03123	0.74746
1004	13.875	0.012791	0.080487	0.024995	30	140	0.03123	0.74746
1004	55.875	0.012791	0.080487	0.024995	29	140	0.03123	0.74746
1004	76.875	0.012791	0.080487	0.024995	28.8	140	0.03123	0.74746
1004	129	0.012791	0.080487	0.024995	29.4	140.5	0.03123	0.74746
1004	146	0.012791	0.080487	0.024995	30.1	140.5	0.03123	0.74746
1004	195	0.012791	0.080487	0.024995	30.6	140.5	0.03123	0.74746
1004	223	0.012791	0.080487	0.024995	29.8	142	0.03123	0.74746
1004	258	0.012791	0.080487	0.024995	29.5	142	0.03123	0.74746
1004	344.37	0.012791	0.080487	0.024995	31	143.5	0.03123	0.74746
1004	399.37	0.012791	0.080487	0.024995	33.2	143.5	0.03123	0.74746
1005	0	0.014692	0.078068	0.020152	17.7	103.5	0.02867	1.0393
1005	15	0.014692	0.078068	0.020152	18.5	103.5	0.02867	1.0393
1005	93.375	0.014692	0.078068	0.020152	18.8	105	0.02867	1.0393
1005	168	0.014692	0.078068	0.020152	18.3	106.5	0.02867	1.0393
1006	0	0.01569	0.077044	0.01775	18.7	105	0.025598	0.5222
1006	24.875	0.01569	0.077044	0.01775	18.1	105	0.025598	0.5222
1006	150	0.01569	0.077044	0.01775	19.2	105	0.025598	0.5222
1006	193.12	0.01569	0.077044	0.01775	19.5	108.5	0.025598	0.5222
1006	269	0.01569	0.077044	0.01775	19.4	109	0.025598	0.5222
1006	332	0.01569	0.077044	0.01775	20.6	110.5	0.025598	0.5222
1007	0	0.010835	0.084956	0.010868	21.2	99.5	0.029694	0.7321
1007	49	0.010835	0.084956	0.010868	22	103.5	0.029694	0.7321
1007	126	0.010835	0.084956	0.010868	22.1	105	0.029694	0.7321
1007	182	0.010835	0.084956	0.010868	23.1	105.5	0.029694	0.7321
1007	322	0.010835	0.084956	0.010868	24.1	108.5	0.029694	0.7321
1007	357.87	0.010835	0.084956	0.010868	24.6	108.5	0.029694	0.7321
1007	413.87	0.010835	0.084956	0.010868	24.4	109.5	0.029694	0.7321
1008	0	0.012866	0.080458	0.021358	21.3	110	0.0081914	0.030718
1008	29	0.012866	0.080458	0.021358	21.5	108	0.0081914	0.030718
1008	43	0.012866	0.080458	0.021358	21	106	0.0081914	0.030718
1008	57	0.012866	0.080458	0.021358	20	106.5	0.0081914	0.030718
1008	88.375	0.012866	0.080458	0.021358	20.2	106.9	0.0081914	0.030718
1008	144.38	0.012866	0.080458	0.021358	20	108	0.0081914	0.030718
1008	193	0.012866	0.080458	0.021358	21	108	0.0081914	0.030718
1008	396	0.012866	0.080458	0.021358	24.2	111.5	0.0081914	0.030718
1008	501.37	0.012866	0.080458	0.021358	25.8	113.5	0.0081914	0.030718
1008	543.38	0.012866	0.080458	0.021358	24.5	115	0.0081914	0.030718
1009	0	0.013674	0.079445	0.028717	25.4	115.3	0.027646	0.44541
1009	48	0.013674	0.079445	0.028717	24.4	115.3	0.027646	0.44541
1009	203	0.013674	0.079445	0.028717	25.4	126.5	0.027646	0.44541
1010	0	0.014696	0.080477	0.022487	18	113.4	0.022526	0.79866
1010	49	0.014696	0.080477	0.022487	19.5	114	0.022526	0.79866
1010	63	0.014696	0.080477	0.022487	19.7	114	0.022526	0.79866
1010	227	0.014696	0.080477	0.022487	20.1	118.3	0.022526	0.79866
1010	356.87	0.014696	0.080477	0.022487	21	120	0.022526	0.79866
1010	371	0.014696	0.080477	0.022487	21	119.5	0.022526	0.79866
1010	518.38	0.014696	0.080477	0.022487	22.4	122.3	0.022526	0.79866
1011	0	0.013935	0.078921	0.023886	17.5	97.5	0.024062	0.44541
1011	104	0.013935	0.078921	0.023886	18.4	101.5	0.024062	0.44541
1011	132	0.013935	0.078921	0.023886	18.4	103	0.024062	0.44541
1011	213	0.013935	0.078921	0.023886	17.7	103	0.024062	0.44541
1011	328	0.013935	0.078921	0.023886	19.1	104	0.024062	0.44541
1011	356	0.013935	0.078921	0.023886	19	104.5	0.024062	0.44541
1011	419	0.013935	0.078921	0.023886	19.3	106	0.024062	0.44541
1012	0	0.016825	0.072654	0.024492	17.1	101	0.011775	0.092153
1012	67	0.016825	0.072654	0.024492	18.2	104.5	0.011775	0.092153
1012	207	0.016825	0.072654	0.024492	18.2	105	0.011775	0.092153
1012	350	0.016825	0.072654	0.024492	19.2	108	0.011775	0.092153
1012	452	0.016825	0.072654	0.024492	20.1	108	0.011775	0.092153
1013	0	0.014265	0.078062	0.023984	22.5	120	0.011775	1.5
1013	108.88	0.014265	0.078062	0.023984	23.6	122.3	0.011775	1.5
1013	259	0.014265	0.078062	0.023984	24.1	124.5	0.011775	1.5
1013	304.87	0.014265	0.078062	0.023984	23.9	124.5	0.011775	1.5
1013	465	0.014265	0.078062	0.023984	25.5	126.5	0.011775	1.5
1014	0	0.012226	0.081697	0.028808	14.1	99	0.0076794	1.1878
1014	7	0.012226	0.081697	0.028808	15.2	102	0.0076794	1.1878
1014	51	0.012226	0.081697	0.028808	15.4	102	0.0076794	1.1878
1014	119.38	0.012226	0.081697	0.028808	15.6	103	0.0076794	1.1878
1015	0	0.014492	0.078423	0.021467	18.6	98	0.02355	0.74746
1015	139.38	0.014492	0.078423	0.021467	19.9	101	0.02355	0.74746
1015	242	0.014492	0.078423	0.021467	20	101.5	0.02355	0.74746
1015	312	0.014492	0.078423	0.021467	20.3	101.5	0.02355	0.74746
1015	375	0.014492	0.078423	0.021467	19.6	101.5	0.02355	0.74746
1015	522	0.014492	0.078423	0.021467	21.9	105	0.02355	0.74746
1016	0	0.013904	0.079071	0.020716	16	99.7	0.014335	1.4693
1016	162.38	0.013904	0.079071	0.020716	17.9	104	0.014335	1.4693
1016	182	0.013904	0.079071	0.020716	15.9	104	0.014335	1.4693
1017	0	0.015793	0.076782	0.018047	20.6	110	0.050172	1.1212
1017	21.375	0.015793	0.076782	0.018047	21.4	111.5	0.050172	1.1212
1017	100	0.015793	0.076782	0.018047	20	114	0.050172	1.1212
1017	133	0.015793	0.076782	0.018047	21.9	115	0.050172	1.1212
1017	196	0.015793	0.076782	0.018047	21.9	116	0.050172	1.1212
1018	0	0.010279	0.085037	0.03028	39.2	147.5	0.017919	0.82426
1019	0	0.014093	0.078777	0.021217	34.2	142	0.033789	1.5615
1019	60	0.014093	0.078777	0.021217	33.8	144.4	0.033789	1.5615
1020	0	0.013659	0.079291	0.019888	20	112	0.033789	0.58364
1020	56	0.013659	0.079291	0.019888	19.6	112	0.033789	0.58364
1020	323	0.013659	0.079291	0.019888	21.4	116	0.033789	0.58364
1020	441	0.013659	0.079291	0.019888	23.2	118	0.033789	0.58364
1020	532	0.013659	0.079291	0.019888	24.5	119	0.033789	0.58364
1021	0	0.013936	0.078679	0.030442	27.8	120.5	0.027134	1.1366
1021	21.875	0.013936	0.078679	0.030442	27.8	124.5	0.027134	1.1366
1021	56	0.013936	0.078679	0.030442	25	124.5	0.027134	1.1366
1021	92	0.013936	0.078679	0.030442	24	124.5	0.027134	1.1366
1021	111	0.013936	0.078679	0.030442	24.1	124.5	0.027134	1.1366
1021	127	0.013936	0.078679	0.030442	23.9	120.5	0.027134	1.1366
1021	190.38	0.013936	0.078679	0.030442	25.4	120.5	0.027134	1.1366
1021	246.38	0.013936	0.078679	0.030442	24.9	120.5	0.027134	1.1366
1022	0	0.013884	0.078962	0.021086	26.9	115	0.028158	1.2492
1022	15	0.013884	0.078962	0.021086	26	118.5	0.028158	1.2492
1022	73.375	0.013884	0.078962	0.021086	26.5	117.5	0.028158	1.2492
1023	0	0.02153	0.072794	0.023727	16.4	98	0.025086	1.9813
1023	22.875	0.02153	0.072794	0.023727	16.4	100	0.025086	1.9813
1023	37	0.02153	0.072794	0.023727	15.6	100	0.025086	1.9813
1023	105	0.02153	0.072794	0.023727	16.5	102.5	0.025086	1.9813
1023	133	0.02153	0.072794	0.023727	16.6	102.5	0.025086	1.9813
1023	245	0.02153	0.072794	0.023727	17.1	104	0.025086	1.9813
1023	302	0.02153	0.072794	0.023727	17.3	106.8	0.025086	1.9813
1023	364	0.02153	0.072794	0.023727	18	107.8	0.025086	1.9813
1023	499	0.02153	0.072794	0.023727	19.5	109.5	0.025086	1.9813
1024	0	0.010638	0.084497	0.029642	15.7	91.7	0.025086	2.4165
1024	14	0.010638	0.084497	0.029642	15.4	91.7	0.025086	2.4165
1024	72.375	0.010638	0.084497	0.029642	16	95	0.025086	2.4165
1024	84	0.010638	0.084497	0.029642	15.8	94	0.025086	2.4165
1025	0	0.015286	0.076872	0.021309	17.5	103.2	0.08345	0.95737
1025	15.375	0.015286	0.076872	0.021309	17.6	104.3	0.08345	0.95737
1025	221.38	0.015286	0.076872	0.021309	18.4	110.5	0.08345	0.95737
1026	0	0.014789	0.077991	0.019621	30	134.5	0.049148	1.4949
1026	35	0.014789	0.077991	0.019621	30.6	134.5	0.049148	1.4949
1026	126	0.014789	0.077991	0.019621	33.3	136.5	0.049148	1.4949
1026	161	0.014789	0.077991	0.019621	33.7	137.5	0.049148	1.4949
1026	182.38	0.014789	0.077991	0.019621	33.5	138.5	0.049148	1.4949
1026	217	0.014789	0.077991	0.019621	32.5	138	0.049148	1.4949
1026	273	0.014789	0.077991	0.019621	34.2	138	0.049148	1.4949
1026	413	0.014789	0.077991	0.019621	38.1	141.4	0.049148	1.4949
1027	0	0.028065	0.06683	0.011345	20.8	115.5	0.022014	1.0034
1027	56	0.028065	0.06683	0.011345	20.7	115.5	0.022014	1.0034
1027	77	0.028065	0.06683	0.011345	23.9	119	0.022014	1.0034
1028	0	0.017088	0.075193	0.016698	15.8	115	0.02867	3.123
1028	343	0.017088	0.075193	0.016698	19	115	0.02867	3.123
1028	434	0.017088	0.075193	0.016698	20	115.5	0.02867	3.123
1029	0	0.012499	0.081426	0.022894	20.5	111.5	0.029182	0.86009
1029	73	0.012499	0.081426	0.022894	20.8	115.5	0.029182	0.86009
1029	206.38	0.012499	0.081426	0.022894	20.6	117	0.029182	0.86009
1030	0	0.015335	0.077338	0.022625	23.5	114.5	0.019966	0.92153
1030	20	0.015335	0.077338	0.022625	24	119	0.019966	0.92153
1030	70.375	0.015335	0.077338	0.022625	24.8	119	0.019966	0.92153
1030	181	0.015335	0.077338	0.022625	26.4	120	0.019966	0.92153
1031	0	0.017987	0.074322	0.016799	25	125.5	0.032254	1.0854
1031	42.375	0.017987	0.074322	0.016799	24	125.5	0.032254	1.0854
1031	125	0.017987	0.074322	0.016799	25.3	129	0.032254	1.0854
1032	0	0.010126	0.085394	0.029067	15	97	0.018943	0.76282
1032	98	0.010126	0.085394	0.029067	16.9	99.5	0.018943	0.76282
1032	223	0.010126	0.085394	0.029067	17.9	100.8	0.018943	0.76282
1033	0	0.025067	0.07081	0.030129	24.8	118.1	0.018943	0
1033	49	0.025067	0.07081	0.030129	24.6	118.5	0.018943	0
1033	119	0.025067	0.07081	0.030129	24.4	118.9	0.018943	0
1033	189	0.025067	0.07081	0.030129	25.8	119.3	0.018943	0
1033	298	0.025067	0.07081	0.030129	28	122.2	0.018943	0
1033	352.37	0.025067	0.07081	0.030129	27.4	124	0.018943	0
1033	399	0.025067	0.07081	0.030129	28.9	124.8	0.018943	0
1033	457.37	0.025067	0.07081	0.030129	29.7	126.3	0.018943	0
1033	490	0.025067	0.07081	0.030129	30	127.4	0.018943	0
1034	0	0.013182	0.080108	0.022655	21.4	113.5	0.034301	0.8345
1034	91	0.013182	0.080108	0.022655	22.3	116	0.034301	0.8345
1034	175	0.013182	0.080108	0.022655	22.7	116.7	0.034301	0.8345
1034	189	0.013182	0.080108	0.022655	23.8	117.5	0.034301	0.8345
1035	0	0.015944	0.076709	0.018846	16.3	93	0.02611	0.75258
1035	14	0.015944	0.076709	0.018846	15	93	0.02611	0.75258
1035	113	0.015944	0.076709	0.018846	16.5	96.8	0.02611	0.75258
1036	0	0.017466	0.074745	0.019004	17.7	98.5	0.047612	0.86009
1036	63.875	0.017466	0.074745	0.019004	18.1	101.2	0.047612	0.86009
1036	148.38	0.017466	0.074745	0.019004	19.4	103	0.047612	0.86009
1036	175	0.017466	0.074745	0.019004	19.7	104.1	0.047612	0.86009
1037	0	0.015205	0.077099	0.02507	31.3	143.2	0.037885	0.32766
1037	55	0.015205	0.077099	0.02507	32.3	143.5	0.037885	0.32766
1037	90.375	0.015205	0.077099	0.02507	31.7	143.5	0.037885	0.32766
1037	181	0.015205	0.077099	0.02507	32.4	145	0.037885	0.32766
1038	0	0.02399	0.069958	0.025344	22.1	121.4	0.030718	1.3106
1038	57.375	0.02399	0.069958	0.025344	23.1	123.5	0.030718	1.3106
1038	184.38	0.02399	0.069958	0.025344	23.4	123.5	0.030718	1.3106
1038	224	0.02399	0.069958	0.025344	24	124.8	0.030718	1.3106
1038	280	0.02399	0.069958	0.025344	24.7	125.3	0.030718	1.3106
1038	322	0.02399	0.069958	0.025344	24.9	126.6	0.030718	1.3106
1038	415	0.02399	0.069958	0.025344	26.2	127.8	0.030718	1.3106
1038	469	0.02399	0.069958	0.025344	26.4	127.4	0.030718	1.3106
1038	499	0.02399	0.069958	0.025344	27	128.4	0.030718	1.3106
1038	518	0.02399	0.069958	0.025344	27	129.3	0.030718	1.3106
1039	0	0.015589	0.076615	0.018082	20	103.7	0.020478	1.1366
1039	12	0.015589	0.076615	0.018082	20	103.9	0.020478	1.1366
1039	112	0.015589	0.076615	0.018082	21.5	106.5	0.020478	1.1366
1039	161	0.015589	0.076615	0.018082	22.2	107.4	0.020478	1.1366
1039	203	0.015589	0.076615	0.018082	22.5	107.8	0.020478	1.1366
1039	231	0.015589	0.076615	0.018082	21.5	109.1	0.020478	1.1366
1039	343	0.015589	0.076615	0.018082	24	110.1	0.020478	1.1366
1039	406	0.015589	0.076615	0.018082	23.5	111.1	0.020478	1.1366
1039	441.37	0.015589	0.076615	0.018082	22.9	112.1	0.020478	1.1366
1039	481	0.015589	0.076615	0.018082	22.9	112.2	0.020478	1.1366
1040	0	0.015302	0.077104	0.020978	26.5	132.6	0.038397	0.89593
1040	7	0.015302	0.077104	0.020978	27.2	133.8	0.038397	0.89593
1040	42	0.015302	0.077104	0.020978	27.2	134.2	0.038397	0.89593
1040	133	0.015302	0.077104	0.020978	29.5	135.5	0.038397	0.89593
1040	226	0.015302	0.077104	0.020978	28.4	137.3	0.038397	0.89593
1040	295	0.015302	0.077104	0.020978	28.6	138.1	0.038397	0.89593
1040	357	0.015302	0.077104	0.020978	29.6	138.4	0.038397	0.89593
1040	399	0.015302	0.077104	0.020978	29.7	139.3	0.038397	0.89593
1040	455	0.015302	0.077104	0.020978	29.4	139.3	0.038397	0.89593
1040	513.38	0.015302	0.077104	0.020978	30.4	139.9	0.038397	0.89593
1041	0	0.023204	0.068705	0.02748	13	86.3	0.010239	0.77306
1041	42	0.023204	0.068705	0.02748	13.5	88.6	0.010239	0.77306
1041	161	0.023204	0.068705	0.02748	14.8	90	0.010239	0.77306
1041	211	0.023204	0.068705	0.02748	14.5	90	0.010239	0.77306
1042	0	0.014138	0.078905	0.022062	22.7	115.1	0.0020478	0.14335
1042	21	0.014138	0.078905	0.022062	22.9	115.8	0.0020478	0.14335
1042	62	0.014138	0.078905	0.022062	23.5	115.8	0.0020478	0.14335
1042	89.375	0.014138	0.078905	0.022062	22.9	116.5	0.0020478	0.14335
1043	0	0.014221	0.077115	0.0214	15.3	99.1	0.02099	1.9966
1043	41	0.014221	0.077115	0.0214	15.7	99.1	0.02099	1.9966
1043	110	0.014221	0.077115	0.0214	15.9	101.7	0.02099	1.9966
1043	154	0.014221	0.077115	0.0214	16.6	102.3	0.02099	1.9966
1043	210	0.014221	0.077115	0.0214	16.8	103.3	0.02099	1.9966
1043	257	0.014221	0.077115	0.0214	15.7	103.5	0.02099	1.9966
1043	329	0.014221	0.077115	0.0214	16.4	104.4	0.02099	1.9966
1043	385	0.014221	0.077115	0.0214	17.6	105.3	0.02099	1.9966
1043	502	0.014221	0.077115	0.0214	18.4	107.2	0.02099	1.9966
1044	0	0.014427	0.079617	0.014821	13.4	97	0.028158	1.2185
1044	68	0.014427	0.079617	0.014821	13	97.1	0.028158	1.2185
1044	103	0.014427	0.079617	0.014821	13.6	98.7	0.028158	1.2185
1044	110	0.014427	0.079617	0.014821	13.4	98.9	0.028158	1.2185
1044	173	0.014427	0.079617	0.014821	14.1	100.6	0.028158	1.2185
1044	215	0.014427	0.079617	0.014821	14.4	100.4	0.028158	1.2185
1044	251	0.014427	0.079617	0.014821	13.7	100.7	0.028158	1.2185
1044	267	0.014427	0.079617	0.014821	14	100.9	0.028158	1.2185
1044	287	0.014427	0.079617	0.014821	14	101.4	0.028158	1.2185
1044	334	0.014427	0.079617	0.014821	14.7	101.5	0.028158	1.2185
1044	355	0.014427	0.079617	0.014821	14.8	102.4	0.028158	1.2185
1044	392	0.014427	0.079617	0.014821	14.5	103.5	0.028158	1.2185
1044	420	0.014427	0.079617	0.014821	15.2	104.2	0.028158	1.2185
1044	453	0.014427	0.079617	0.014821	15.1	104.7	0.028158	1.2185
1044	516	0.014427	0.079617	0.014821	15.3	104.7	0.028158	1.2185
1045	0	0.014825	0.077838	0.020107	32.3	131.6	0.029694	0.62971
1045	14	0.014825	0.077838	0.020107	32.3	132.4	0.029694	0.62971
1045	49	0.014825	0.077838	0.020107	32.4	133	0.029694	0.62971
1045	77	0.014825	0.077838	0.020107	32.4	132.7	0.029694	0.62971
1045	126	0.014825	0.077838	0.020107	33.3	133.2	0.029694	0.62971
1046	0	0.022536	0.070031	0.016487	17.6	100.7	0.012799	1.1622
1046	42	0.022536	0.070031	0.016487	16.6	102.7	0.012799	1.1622
1046	92	0.022536	0.070031	0.016487	18.9	102.9	0.012799	1.1622
1046	127.37	0.022536	0.070031	0.016487	19.4	103.4	0.012799	1.1622
1046	169.38	0.022536	0.070031	0.016487	19	104.8	0.012799	1.1622
1047	0	0.015733	0.077132	0.02046	21.2	106.7	0.039421	1.0239
1047	21	0.015733	0.077132	0.02046	22	108.5	0.039421	1.0239
1047	57.375	0.015733	0.077132	0.02046	21.9	108.9	0.039421	1.0239
1047	91	0.015733	0.077132	0.02046	22.1	110.2	0.039421	1.0239
1047	126	0.015733	0.077132	0.02046	22.5	110.8	0.039421	1.0239
1047	176	0.015733	0.077132	0.02046	22.1	111.2	0.039421	1.0239
1047	247	0.015733	0.077132	0.02046	21.4	112.4	0.039421	1.0239
1047	287	0.015733	0.077132	0.02046	22.7	113.2	0.039421	1.0239
1047	357	0.015733	0.077132	0.02046	23.4	114.3	0.039421	1.0239
1047	448	0.015733	0.077132	0.02046	25.1	115	0.039421	1.0239
1047	504	0.015733	0.077132	0.02046	26	116.2	0.039421	1.0239
1048	0	0.016288	0.075876	0.018622	16.3	96.6	0.027134	1.6741
1048	77.375	0.016288	0.075876	0.018622	16.3	96.8	0.027134	1.6741
1048	175.38	0.016288	0.075876	0.018622	16.3	100.6	0.027134	1.6741
1049	0	0.013248	0.085177	0.023168	25.3	132.8	0.014335	0.34813
1049	70	0.013248	0.085177	0.023168	26.1	134	0.014335	0.34813
1049	156	0.013248	0.085177	0.023168	27.1	135.5	0.014335	0.34813
1049	203	0.013248	0.085177	0.023168	28.3	136.1	0.014335	0.34813
1049	259	0.013248	0.085177	0.023168	28	136.5	0.014335	0.34813
1049	315	0.013248	0.085177	0.023168	27.8	137.4	0.014335	0.34813
1049	423.37	0.013248	0.085177	0.023168	28	139.5	0.014335	0.34813
1049	442	0.013248	0.085177	0.023168	29.4	139.8	0.014335	0.34813
1049	504	0.013248	0.085177	0.023168	29.5	140	0.014335	0.34813
1050	0	0.016163	0.07664	0.018781	20.7	119.1	0.018431	0.53756
1050	28	0.016163	0.07664	0.018781	21	119.8	0.018431	0.53756
1050	45.375	0.016163	0.07664	0.018781	21	120	0.018431	0.53756
1050	56	0.016163	0.07664	0.018781	21	120.3	0.018431	0.53756
1050	98	0.016163	0.07664	0.018781	20.9	121.6	0.018431	0.53756
1050	185	0.016163	0.07664	0.018781	22	123.2	0.018431	0.53756
1050	206.38	0.016163	0.07664	0.018781	19.8	123.2	0.018431	0.53756
1051	0	0.01601	0.076259	0.018222	19	102.2	0.062459	0.55292
1051	29	0.01601	0.076259	0.018222	18.5	103.5	0.062459	0.55292
1051	58	0.01601	0.076259	0.018222	19.2	104.3	0.062459	0.55292
1051	85	0.01601	0.076259	0.018222	19.8	105.3	0.062459	0.55292
1051	137.38	0.01601	0.076259	0.018222	19.7	106	0.062459	0.55292
1052	0	0.022396	0.07058	0.024135	20.3	112.8	0.086521	0.59899
1052	57	0.022396	0.07058	0.024135	20.8	113.5	0.086521	0.59899
1052	86.375	0.022396	0.07058	0.024135	20.8	113	0.086521	0.59899
1052	114	0.022396	0.07058	0.024135	21.5	113	0.086521	0.59899
1052	191.38	0.022396	0.07058	0.024135	22.1	114.5	0.086521	0.59899
1052	233.37	0.022396	0.07058	0.024135	21.4	116	0.086521	0.59899
1052	261.37	0.022396	0.07058	0.024135	21.8	116.9	0.086521	0.59899
1052	282	0.022396	0.07058	0.024135	21.5	116.9	0.086521	0.59899
1052	289.37	0.022396	0.07058	0.024135	21.5	117.1	0.086521	0.59899
1052	345.37	0.022396	0.07058	0.024135	21.6	117.1	0.086521	0.59899
1052	373.37	0.022396	0.07058	0.024135	22.5	118.8	0.086521	0.59899
1052	422	0.022396	0.07058	0.024135	22.5	120	0.086521	0.59899
1052	471.37	0.022396	0.07058	0.024135	24	118.7	0.086521	0.59899
1053	0	0.012649	0.08079	0.02103	53.2	157.2	0.036861	1.2645
1053	35	0.012649	0.08079	0.02103	53.5	158.3	0.036861	1.2645
1053	73.125	0.012649	0.08079	0.02103	53.5	159.4	0.036861	1.2645
1053	84	0.012649	0.08079	0.02103	53.7	159.9	0.036861	1.2645
1053	121	0.012649	0.08079	0.02103	53.8	160.6	0.036861	1.2645
1053	168	0.012649	0.08079	0.02103	54.5	162.6	0.036861	1.2645
1053	224	0.012649	0.08079	0.02103	60.6	164	0.036861	1.2645
1054	0	0.011399	0.082909	0.025121	34.5	130.6	0.023038	2.3806
1054	42	0.011399	0.082909	0.025121	35.7	132.6	0.023038	2.3806
1054	89	0.011399	0.082909	0.025121	34.5	130	0.023038	2.3806
1054	152	0.011399	0.082909	0.025121	35.7	135.5	0.023038	2.3806
1054	217	0.011399	0.082909	0.025121	37	136.6	0.023038	2.3806
1055	0	0.015865	0.078153	0.019966	19.5	110.3	0.028158	0.52732
1055	56	0.015865	0.078153	0.019966	19.6	111.4	0.028158	0.52732
1055	91	0.015865	0.078153	0.019966	20.3	113	0.028158	0.52732
1055	147	0.015865	0.078153	0.019966	21.2	112.3	0.028158	0.52732
1055	231	0.015865	0.078153	0.019966	22	113.2	0.028158	0.52732
1055	262.37	0.015865	0.078153	0.019966	22.7	113.7	0.028158	0.52732
1055	290.37	0.015865	0.078153	0.019966	22.2	115	0.028158	0.52732
1055	366	0.015865	0.078153	0.019966	22.9	115.5	0.028158	0.52732
1055	399	0.015865	0.078153	0.019966	23.5	115.5	0.028158	0.52732
1055	427	0.015865	0.078153	0.019966	22.8	115.6	0.028158	0.52732
1055	464	0.015865	0.078153	0.019966	24	116.1	0.028158	0.52732
1056	0	0.014036	0.07919	0.022009	23.9	129.5	0.030206	0.88057
1056	28	0.014036	0.07919	0.022009	23.6	130	0.030206	0.88057
1056	77	0.014036	0.07919	0.022009	24.5	130.5	0.030206	0.88057
1056	105	0.014036	0.07919	0.022009	25.3	131.3	0.030206	0.88057
1056	133	0.014036	0.07919	0.022009	25	131.2	0.030206	0.88057
1056	170	0.014036	0.07919	0.022009	25.1	131.5	0.030206	0.88057
1056	198	0.014036	0.07919	0.022009	27	131.5	0.030206	0.88057
1056	231	0.014036	0.07919	0.022009	28	132.7	0.030206	0.88057
1056	303	0.014036	0.07919	0.022009	26.9	133.5	0.030206	0.88057
1056	331	0.014036	0.07919	0.022009	27.5	133.5	0.030206	0.88057
1056	359	0.014036	0.07919	0.022009	27.5	133.1	0.030206	0.88057
1056	401	0.014036	0.07919	0.022009	28.4	134	0.030206	0.88057
1056	435.37	0.014036	0.07919	0.022009	28.1	133.8	0.030206	0.88057
1056	479.37	0.014036	0.07919	0.022009	28.9	135.4	0.030206	0.88057
1057	0	0.013022	0.080692	0.017662	18.6	110	0.010751	1.0086
1057	77	0.013022	0.080692	0.017662	20.9	107	0.010751	1.0086
1057	136.38	0.013022	0.080692	0.017662	20	108.7	0.010751	1.0086
1057	163	0.013022	0.080692	0.017662	19.7	110.5	0.010751	1.0086
1057	191	0.013022	0.080692	0.017662	20.8	109.9	0.010751	1.0086
1057	233	0.013022	0.080692	0.017662	20	110.9	0.010751	1.0086
1057	290.38	0.013022	0.080692	0.017662	18.3	110.9	0.010751	1.0086
1058	0	0.010638	0.084459	0.028421	38.5	162.4	0.025086	2.0734
1058	3.375	0.010638	0.084459	0.028421	37.4	162.8	0.025086	2.0734
1058	31.375	0.010638	0.084459	0.028421	37.2	163.2	0.025086	2.0734
1058	59.375	0.010638	0.084459	0.028421	36.9	163.4	0.025086	2.0734
1058	77	0.010638	0.084459	0.028421	37.2	163.4	0.025086	2.0734
1058	112	0.010638	0.084459	0.028421	35.7	164.1	0.025086	2.0734
1058	133	0.010638	0.084459	0.028421	37	164.1	0.025086	2.0734
1059	0	0.01425	0.078568	0.019939	52.5	150.2	0.028158	1.7458
1059	28	0.01425	0.078568	0.019939	52.5	150	0.028158	1.7458
1059	58	0.01425	0.078568	0.019939	51.5	152.3	0.028158	1.7458
1059	86	0.01425	0.078568	0.019939	52	152.2	0.028158	1.7458
1059	147	0.01425	0.078568	0.019939	52	152.8	0.028158	1.7458
1059	177	0.01425	0.078568	0.019939	51	154.6	0.028158	1.7458
1059	227.38	0.01425	0.078568	0.019939	51	156	0.028158	1.7458
1060	0	0.014825	0.079866	0.021329	20.1	109.5	0.060411	0.74234
1060	20	0.014825	0.079866	0.021329	19.3	109.5	0.060411	0.74234
1060	28	0.014825	0.079866	0.021329	20.5	112.3	0.060411	0.74234
1060	142	0.014825	0.079866	0.021329	21.8	114.8	0.060411	0.74234
1060	185.38	0.014825	0.079866	0.021329	21.5	115.5	0.060411	0.74234
1060	266	0.014825	0.079866	0.021329	23.5	118.5	0.060411	0.74234
1060	357	0.014825	0.079866	0.021329	23.5	119.4	0.060411	0.74234
1060	385	0.014825	0.079866	0.021329	23.6	119.4	0.060411	0.74234
1060	413	0.014825	0.079866	0.021329	24	119.3	0.060411	0.74234
1061	0	0.020595	0.071641	0.018218	21.1	113.5	0.0471	0.79354
1061	28	0.020595	0.071641	0.018218	22.1	114	0.0471	0.79354
1061	73.375	0.020595	0.071641	0.018218	21.6	111	0.0471	0.79354
1061	171.38	0.020595	0.071641	0.018218	23	117	0.0471	0.79354
1062	0	0.01629	0.074568	0.014845	17	104.5	0.041469	0.56828
1062	14	0.01629	0.074568	0.014845	17.9	107.2	0.041469	0.56828
1062	147	0.01629	0.074568	0.014845	18.1	109.4	0.041469	0.56828
1062	192.37	0.01629	0.074568	0.014845	18.5	109.4	0.041469	0.56828
1062	205	0.01629	0.074568	0.014845	18	109.4	0.041469	0.56828
1062	231	0.01629	0.074568	0.014845	18.3	109.9	0.041469	0.56828
1062	259	0.01629	0.074568	0.014845	18	110.2	0.041469	0.56828
1062	287	0.01629	0.074568	0.014845	19.5	110.2	0.041469	0.56828
1062	322	0.01629	0.074568	0.014845	19.4	111.2	0.041469	0.56828
1062	366	0.01629	0.074568	0.014845	19.5	110.8	0.041469	0.56828
1062	399	0.01629	0.074568	0.014845	19.8	111.9	0.041469	0.56828
1062	437.37	0.01629	0.074568	0.014845	20	112	0.041469	0.56828
1063	0	0.015889	0.076403	0.02103	23	116.3	0.0087033	0.5478
1063	38.375	0.015889	0.076403	0.02103	21.9	117.3	0.0087033	0.5478
1063	63	0.015889	0.076403	0.02103	22	117.4	0.0087033	0.5478
1064	0	0.014404	0.078414	0.020702	17.5	103.5	0.03123	0.56828
1064	112	0.014404	0.078414	0.020702	17.6	107	0.03123	0.56828
1064	192.38	0.014404	0.078414	0.020702	18	109	0.03123	0.56828
1064	213.38	0.014404	0.078414	0.020702	18.2	107.9	0.03123	0.56828
1065	0	0.016309	0.076113	0.017827	52.1	164.6	0.045565	1.3567
1065	28	0.016309	0.076113	0.017827	51.3	166.6	0.045565	1.3567
1065	56	0.016309	0.076113	0.017827	52.8	167.2	0.045565	1.3567
1065	84	0.016309	0.076113	0.017827	53	167.2	0.045565	1.3567
1065	114	0.016309	0.076113	0.017827	53.8	168	0.045565	1.3567
1066	0	0.014762	0.077764	0.019655	17	107	0.031742	1.7765
1066	28	0.014762	0.077764	0.019655	17.9	104.5	0.031742	1.7765
1066	61	0.014762	0.077764	0.019655	18.1	108	0.031742	1.7765
1066	91	0.014762	0.077764	0.019655	17.8	109.5	0.031742	1.7765
1066	117	0.014762	0.077764	0.019655	17.7	109	0.031742	1.7765
1066	145	0.014762	0.077764	0.019655	17.8	109	0.031742	1.7765
1066	182	0.014762	0.077764	0.019655	17.8	111	0.031742	1.7765
1066	224	0.014762	0.077764	0.019655	18	111.3	0.031742	1.7765
1066	287	0.014762	0.077764	0.019655	18.9	112	0.031742	1.7765
1066	336	0.014762	0.077764	0.019655	19.1	113	0.031742	1.7765
1066	371	0.014762	0.077764	0.019655	19.4	113.2	0.031742	1.7765
1066	427	0.014762	0.077764	0.019655	19.8	114	0.031742	1.7765
1066	469	0.014762	0.077764	0.019655	20	114	0.031742	1.7765
1067	0	0.015631	0.077319	0.02165	20.7	105.2	0.045565	0.84986
1067	37	0.015631	0.077319	0.02165	21.1	105.5	0.045565	0.84986
1067	65	0.015631	0.077319	0.02165	21.6	107	0.045565	0.84986
1067	93	0.015631	0.077319	0.02165	21.5	107	0.045565	0.84986
1067	114	0.015631	0.077319	0.02165	21.7	107.5	0.045565	0.84986
1067	142	0.015631	0.077319	0.02165	21.4	108.5	0.045565	0.84986
1067	198	0.015631	0.077319	0.02165	21.9	109	0.045565	0.84986
1067	289	0.015631	0.077319	0.02165	21.7	111	0.045565	0.84986
1068	0	0.016816	0.075463	0.017873	21.5	104	0.02867	1.0802
1068	35	0.016816	0.075463	0.017873	21.2	105	0.02867	1.0802
1068	63	0.016816	0.075463	0.017873	21.1	106.5	0.02867	1.0802
1068	105	0.016816	0.075463	0.017873	21.7	107.3	0.02867	1.0802
1068	140	0.016816	0.075463	0.017873	22.1	109	0.02867	1.0802
1068	203	0.016816	0.075463	0.017873	22.7	109	0.02867	1.0802
1068	231	0.016816	0.075463	0.017873	23	109.3	0.02867	1.0802
1068	266	0.016816	0.075463	0.017873	22.8	109.3	0.02867	1.0802
1068	322	0.016816	0.075463	0.017873	23.7	110.5	0.02867	1.0802
1068	357	0.016816	0.075463	0.017873	24.6	111.5	0.02867	1.0802
1068	399	0.016816	0.075463	0.017873	25.3	112	0.02867	1.0802
1068	439	0.016816	0.075463	0.017873	26.3	112.3	0.02867	1.0802
1068	476	0.016816	0.075463	0.017873	27.3	113	0.02867	1.0802
1069	0	0.014323	0.07664	0.017003	16.4	101	0.05478	4.152
1069	54	0.014323	0.07664	0.017003	18.6	104.3	0.05478	4.152
1069	119	0.014323	0.07664	0.017003	19.5	105	0.05478	4.152
1069	175	0.014323	0.07664	0.017003	19.7	107	0.05478	4.152
1069	238	0.014323	0.07664	0.017003	19.4	108	0.05478	4.152
1069	330	0.014323	0.07664	0.017003	21.2	108.5	0.05478	4.152
1069	364	0.014323	0.07664	0.017003	21.7	109.6	0.05478	4.152
1069	439	0.014323	0.07664	0.017003	21.9	111.2	0.05478	4.152
1069	497	0.014323	0.07664	0.017003	23.6	112	0.05478	4.152
1070	0	0.010923	0.081818	0.0096867	14.8	98	0.026622	0.32254
1070	28	0.010923	0.081818	0.0096867	14.8	98.8	0.026622	0.32254
1070	75	0.010923	0.081818	0.0096867	15.9	100.5	0.026622	0.32254
1070	103	0.010923	0.081818	0.0096867	16.5	100.5	0.026622	0.32254
1070	175	0.010923	0.081818	0.0096867	16.8	102	0.026622	0.32254
1070	232	0.010923	0.081818	0.0096867	17	102	0.026622	0.32254
1070	250	0.010923	0.081818	0.0096867	16.9	103.2	0.026622	0.32254
1070	302.37	0.010923	0.081818	0.0096867	17	104	0.026622	0.32254
1070	320	0.010923	0.081818	0.0096867	17.2	104.6	0.026622	0.32254
1070	343	0.010923	0.081818	0.0096867	17	105.1	0.026622	0.32254
1070	385	0.010923	0.081818	0.0096867	17.5	106	0.026622	0.32254
1070	446	0.010923	0.081818	0.0096867	18.1	106	0.026622	0.32254
1071	0	0.020007	0.071979	0.015795	18.8	106	0.033277	0.62459
1071	49	0.020007	0.071979	0.015795	19.3	107.2	0.033277	0.62459
1071	112	0.020007	0.071979	0.015795	19.2	109	0.033277	0.62459
1072	0	0.014767	0.07802	0.020425	15.7	102	0.032766	0.89081
1072	70	0.014767	0.07802	0.020425	16.2	106	0.032766	0.89081
1072	105	0.014767	0.07802	0.020425	17.2	106	0.032766	0.89081
1072	175	0.014767	0.07802	0.020425	17.7	108.5	0.032766	0.89081
1073	0	0.01401	0.079472	0.021741	29.6	130	0.017919	0.62459
1073	78	0.01401	0.079472	0.021741	29.5	132	0.017919	0.62459
1073	182	0.01401	0.079472	0.021741	29.5	132.5	0.017919	0.62459
1073	211	0.01401	0.079472	0.021741	28.3	134.5	0.017919	0.62459
1073	239	0.01401	0.079472	0.021741	29	134	0.017919	0.62459
1073	386	0.01401	0.079472	0.021741	30.9	134	0.017919	0.62459
1073	442	0.01401	0.079472	0.021741	31.7	136	0.017919	0.62459
1074	0	0.013969	0.078943	0.021024	22.6	110	0.035325	0.30206
1074	14	0.013969	0.078943	0.021024	22.7	109.5	0.035325	0.30206
1074	86	0.013969	0.078943	0.021024	22.4	112	0.035325	0.30206
1074	141	0.013969	0.078943	0.021024	23.2	113	0.035325	0.30206
1074	240	0.013969	0.078943	0.021024	23.6	116.5	0.035325	0.30206
1074	338.37	0.013969	0.078943	0.021024	24.7	117.5	0.035325	0.30206
1074	401	0.013969	0.078943	0.021024	24.7	118	0.035325	0.30206
1074	478	0.013969	0.078943	0.021024	25.9	119.5	0.035325	0.30206
1074	528.38	0.013969	0.078943	0.021024	25.9	119	0.035325	0.30206
1075	0	0.014405	0.078357	0.025151	47.8	162	0.061435	0.67067
1075	57	0.014405	0.078357	0.025151	44.1	163	0.061435	0.67067
1075	147	0.014405	0.078357	0.025151	41.8	162.7	0.061435	0.67067
1075	183	0.014405	0.078357	0.025151	41.5	164.5	0.061435	0.67067
1076	0	0.01619	0.076151	0.016759	22.3	111	0.050684	0.43517
1076	21	0.01619	0.076151	0.016759	21.8	112	0.050684	0.43517
1076	105	0.01619	0.076151	0.016759	21.9	112	0.050684	0.43517
1076	168	0.01619	0.076151	0.016759	23.4	114	0.050684	0.43517
1077	0	0.015175	0.077391	0.021762	25.8	126.5	0.038909	2.0325
1077	27	0.015175	0.077391	0.021762	25.6	128.5	0.038909	2.0325
1077	69	0.015175	0.077391	0.021762	23.2	128	0.038909	2.0325
1077	139	0.015175	0.077391	0.021762	25.5	129	0.038909	2.0325
1077	172	0.015175	0.077391	0.021762	25.6	130	0.038909	2.0325
1077	224	0.015175	0.077391	0.021762	25.7	130	0.038909	2.0325
1078	0	0.017161	0.074885	0.014479	18.3	108	0.043005	0.43517
1078	22.375	0.017161	0.074885	0.014479	18.4	108	0.043005	0.43517
1078	98	0.017161	0.074885	0.014479	18.2	111	0.043005	0.43517
1078	125	0.017161	0.074885	0.014479	18.6	114	0.043005	0.43517
1078	218.38	0.017161	0.074885	0.014479	19	114	0.043005	0.43517
1079	0	0.018541	0.073962	0.016539	65.7	167.5	0.041981	0.38397
1079	28	0.018541	0.073962	0.016539	70	170	0.041981	0.38397
1079	56	0.018541	0.073962	0.016539	72.1	170	0.041981	0.38397
1079	126	0.018541	0.073962	0.016539	75	171	0.041981	0.38397
1080	0	0.016004	0.076411	0.017228	68.4	173	0.037885	1.3669
1080	28	0.016004	0.076411	0.017228	67.1	174.5	0.037885	1.3669
1080	70	0.016004	0.076411	0.017228	66.3	175	0.037885	1.3669
1080	105	0.016004	0.076411	0.017228	66.6	177	0.037885	1.3669
1080	141	0.016004	0.076411	0.017228	66.2	177	0.037885	1.3669
1080	182	0.016004	0.076411	0.017228	66.7	177	0.037885	1.3669
1081	0	0.014607	0.078278	0.019475	17.3	105.5	0.029694	1.7407
1081	64	0.014607	0.078278	0.019475	16.4	108	0.029694	1.7407
1081	92	0.014607	0.078278	0.019475	17.1	108.5	0.029694	1.7407
1081	127	0.014607	0.078278	0.019475	17.6	108.5	0.029694	1.7407
1081	265	0.014607	0.078278	0.019475	17.3	111	0.029694	1.7407
1081	300	0.014607	0.078278	0.019475	18	111	0.029694	1.7407
1081	363	0.014607	0.078278	0.019475	18.2	112	0.029694	1.7407
1081	433	0.014607	0.078278	0.019475	19.1	112	0.029694	1.7407
1082	0	0.017805	0.073934	0.019106	14.4	94	0.030718	2.4523
1082	9.375	0.017805	0.073934	0.019106	16.1	96	0.030718	2.4523
1082	114	0.017805	0.073934	0.019106	14.1	97.5	0.030718	2.4523
1082	135	0.017805	0.073934	0.019106	14.8	98	0.030718	2.4523
1083	0	0.016928	0.075417	0.018038	27.6	126	0.048636	0.79354
1083	45.375	0.016928	0.075417	0.018038	28.6	127	0.048636	0.79354
1083	105	0.016928	0.075417	0.018038	29.9	129	0.048636	0.79354
1083	182	0.016928	0.075417	0.018038	31.3	129.5	0.048636	0.79354
1084	0	0.014631	0.078334	0.020002	14.2	93.6	0.02099	0.50172
1084	20	0.014631	0.078334	0.020002	14	94	0.02099	0.50172
1084	55	0.014631	0.078334	0.020002	14.3	94.5	0.02099	0.50172
1084	97	0.014631	0.078334	0.020002	14.3	95	0.02099	0.50172
1084	139	0.014631	0.078334	0.020002	14.8	96	0.02099	0.50172
1085	0	0.013578	0.079567	0.022038	18.4	106	0.029694	0.41981
1085	35	0.013578	0.079567	0.022038	18.1	106.5	0.029694	0.41981
1085	70	0.013578	0.079567	0.022038	18.6	108	0.029694	0.41981
1085	133	0.013578	0.079567	0.022038	19	109	0.029694	0.41981
1085	199.38	0.013578	0.079567	0.022038	20	109.2	0.029694	0.41981
1086	0	0.014188	0.078157	0.019232	21	112	0.035325	1.1417
1086	140.38	0.014188	0.078157	0.019232	20.6	113.5	0.035325	1.1417
1086	174	0.014188	0.078157	0.019232	22.3	113.5	0.035325	1.1417
1086	223	0.014188	0.078157	0.019232	22	115.5	0.035325	1.1417
1086	243	0.014188	0.078157	0.019232	22.3	114	0.035325	1.1417
1086	265.87	0.014188	0.078157	0.019232	22.6	115	0.035325	1.1417
1086	293.87	0.014188	0.078157	0.019232	22.5	115.7	0.035325	1.1417
1086	336	0.014188	0.078157	0.019232	22.7	116.4	0.035325	1.1417
1086	363	0.014188	0.078157	0.019232	22.6	116.4	0.035325	1.1417
1086	391	0.014188	0.078157	0.019232	22.6	117	0.035325	1.1417
1086	419	0.014188	0.078157	0.019232	23.4	117	0.035325	1.1417
1086	454.87	0.014188	0.078157	0.019232	23.8	118.5	0.035325	1.1417
1087	0	0.011306	0.08295	0.026128	43.9	141	0.019966	0.93177
1087	78	0.011306	0.08295	0.026128	44.7	141	0.019966	0.93177
1087	148	0.011306	0.08295	0.026128	44.8	142	0.019966	0.93177
1087	182	0.011306	0.08295	0.026128	44.5	142.6	0.019966	0.93177
1087	218	0.011306	0.08295	0.026128	45.3	143	0.019966	0.93177
1087	245	0.011306	0.08295	0.026128	45.7	143.8	0.019966	0.93177
1087	287	0.011306	0.08295	0.026128	46.8	144.5	0.019966	0.93177
1087	316	0.011306	0.08295	0.026128	47.2	144.5	0.019966	0.93177
1087	351	0.011306	0.08295	0.026128	48.4	145.2	0.019966	0.93177
1087	407.37	0.011306	0.08295	0.026128	48.5	145	0.019966	0.93177
1087	421	0.011306	0.08295	0.026128	49	146	0.019966	0.93177
1088	0	0.013532	0.07926	0.021347	20.7	103	0.029694	0.39933
1088	32.875	0.013532	0.07926	0.021347	20.2	103	0.029694	0.39933
1088	74.875	0.013532	0.07926	0.021347	20.3	104	0.029694	0.39933
1088	110	0.013532	0.07926	0.021347	20.2	104	0.029694	0.39933
1088	124.88	0.013532	0.07926	0.021347	20.6	105	0.029694	0.39933
1088	159.88	0.013532	0.07926	0.021347	21.4	105	0.029694	0.39933
1088	188	0.013532	0.07926	0.021347	21.1	105.5	0.029694	0.39933
1089	0	0.01303	0.080205	0.023542	48.2	151	0.039421	0.31742
1089	64	0.01303	0.080205	0.023542	50	152	0.039421	0.31742
1089	92	0.01303	0.080205	0.023542	48.7	152.5	0.039421	0.31742
1089	149	0.01303	0.080205	0.023542	48.7	153.5	0.039421	0.31742
1089	191.38	0.01303	0.080205	0.023542	45.4	153.5	0.039421	0.31742
1089	218	0.01303	0.080205	0.023542	47.6	156	0.039421	0.31742
1089	281	0.01303	0.080205	0.023542	49.7	156.5	0.039421	0.31742
1090	0	0.014277	0.078572	0.020918	23.1	119.3	0.029182	1.2236
1090	42	0.014277	0.078572	0.020918	23.4	120	0.029182	1.2236
1091	0	0.013807	0.079185	0.020975	17.1	106.5	0.027646	0.471
1091	28	0.013807	0.079185	0.020975	18.2	108	0.027646	0.471
1091	84	0.013807	0.079185	0.020975	17.9	108	0.027646	0.471
1091	112	0.013807	0.079185	0.020975	18.9	108	0.027646	0.471
1091	141	0.013807	0.079185	0.020975	18.6	109.5	0.027646	0.471
1091	176	0.013807	0.079185	0.020975	19.8	109.9	0.027646	0.471
1091	218	0.013807	0.079185	0.020975	19	110.8	0.027646	0.471
1091	307	0.013807	0.079185	0.020975	19.8	110.8	0.027646	0.471
1092	0	0.012093	0.082324	0.024851	33.8	131.3	0.015871	0.51196
1092	63	0.012093	0.082324	0.024851	33.6	132.4	0.015871	0.51196
1092	105	0.012093	0.082324	0.024851	33.3	134	0.015871	0.51196
1092	126	0.012093	0.082324	0.024851	33.6	134	0.015871	0.51196
1092	154.38	0.012093	0.082324	0.024851	34.7	134	0.015871	0.51196
1092	189	0.012093	0.082324	0.024851	34	134	0.015871	0.51196
1093	0	0.014363	0.078103	0.020848	20.2	111.5	0.042493	0.67579
1093	28	0.014363	0.078103	0.020848	20.2	112	0.042493	0.67579
1093	71.375	0.014363	0.078103	0.020848	19.4	112	0.042493	0.67579
1093	84	0.014363	0.078103	0.020848	20.1	113	0.042493	0.67579
1093	119	0.014363	0.078103	0.020848	20.4	113	0.042493	0.67579
1093	160	0.014363	0.078103	0.020848	20.6	113.5	0.042493	0.67579
1094	0	0.0158	0.076524	0.018757	16.6	99	0.022014	0.60923
1094	29	0.0158	0.076524	0.018757	16.5	101	0.022014	0.60923
1094	58	0.0158	0.076524	0.018757	17	102	0.022014	0.60923
1094	93	0.0158	0.076524	0.018757	18	103	0.022014	0.60923
1094	127	0.0158	0.076524	0.018757	17.8	103.5	0.022014	0.60923
1094	155	0.0158	0.076524	0.018757	18.3	103.5	0.022014	0.60923
1094	184	0.0158	0.076524	0.018757	18.3	104	0.022014	0.60923
1094	260	0.0158	0.076524	0.018757	19	105	0.022014	0.60923
1094	295	0.0158	0.076524	0.018757	19	105.6	0.022014	0.60923
1094	351	0.0158	0.076524	0.018757	19.4	106.5	0.022014	0.60923
1094	386	0.0158	0.076524	0.018757	19.6	107	0.022014	0.60923
1094	443.37	0.0158	0.076524	0.018757	19.8	108	0.022014	0.60923
1095	0	0.014995	0.077614	0.019495	24	128	0.038909	0.56828
1095	65	0.014995	0.077614	0.019495	23.8	130	0.038909	0.56828
1095	86	0.014995	0.077614	0.019495	23.8	131	0.038909	0.56828
1095	128	0.014995	0.077614	0.019495	23.9	132.5	0.038909	0.56828
1095	155	0.014995	0.077614	0.019495	24.3	131.8	0.038909	0.56828
1095	191	0.014995	0.077614	0.019495	26	132	0.038909	0.56828
1095	227.37	0.014995	0.077614	0.019495	26.7	132	0.038909	0.56828
1095	253	0.014995	0.077614	0.019495	25.8	134.2	0.038909	0.56828
1095	316	0.014995	0.077614	0.019495	26.4	135	0.038909	0.56828
1095	344	0.014995	0.077614	0.019495	26.4	134.2	0.038909	0.56828
1095	420	0.014995	0.077614	0.019495	28.2	135.5	0.038909	0.56828
1095	444.37	0.014995	0.077614	0.019495	27.8	135.4	0.038909	0.56828
1096	0	0.014367	0.078167	0.020646	26.6	128.2	0.02611	0.57852
1096	29	0.014367	0.078167	0.020646	27.3	130	0.02611	0.57852
1096	91	0.014367	0.078167	0.020646	28	131	0.02611	0.57852
1096	127	0.014367	0.078167	0.020646	28.4	131	0.02611	0.57852
1096	155	0.014367	0.078167	0.020646	28.3	131.4	0.02611	0.57852
1096	183	0.014367	0.078167	0.020646	27.2	131.4	0.02611	0.57852
1096	218.37	0.014367	0.078167	0.020646	26.6	131.9	0.02611	0.57852
1096	245	0.014367	0.078167	0.020646	27.8	132.1	0.02611	0.57852
1096	279	0.014367	0.078167	0.020646	29.2	132.3	0.02611	0.57852
1096	309.37	0.014367	0.078167	0.020646	29.2	132.5	0.02611	0.57852
1096	334	0.014367	0.078167	0.020646	29.4	133.5	0.02611	0.57852
1096	363	0.014367	0.078167	0.020646	29.8	133.8	0.02611	0.57852
1096	384	0.014367	0.078167	0.020646	30.2	134	0.02611	0.57852
1096	419	0.014367	0.078167	0.020646	31.2	134.5	0.02611	0.57852
1097	0	0.015842	0.076385	0.02031	19	113.5	0.038909	0.59899
1097	35.875	0.015842	0.076385	0.02031	19	114	0.038909	0.59899
1097	70	0.015842	0.076385	0.02031	19.1	115	0.038909	0.59899
1097	98.875	0.015842	0.076385	0.02031	19.6	115	0.038909	0.59899
1097	162	0.015842	0.076385	0.02031	20	116	0.038909	0.59899
1097	195	0.015842	0.076385	0.02031	20.2	116.6	0.038909	0.59899
1097	222	0.015842	0.076385	0.02031	20.2	117.4	0.038909	0.59899
1097	281.37	0.015842	0.076385	0.02031	20.8	117.6	0.038909	0.59899
1097	307	0.015842	0.076385	0.02031	20.2	118.3	0.038909	0.59899
1097	342	0.015842	0.076385	0.02031	21.2	119	0.038909	0.59899
1097	370	0.015842	0.076385	0.02031	22	119	0.038909	0.59899
1097	448	0.015842	0.076385	0.02031	23	119.3	0.038909	0.59899
1098	0	0.012932	0.080455	0.022739	22.6	121.5	0.017919	0.82426
1098	28	0.012932	0.080455	0.022739	22.6	122	0.017919	0.82426
1098	70	0.012932	0.080455	0.022739	21.2	122.3	0.017919	0.82426
1098	105	0.012932	0.080455	0.022739	22.5	122.5	0.017919	0.82426
1098	133	0.012932	0.080455	0.022739	23.1	123	0.017919	0.82426
1098	161	0.012932	0.080455	0.022739	23.5	123	0.017919	0.82426
1099	0	0.012751	0.080933	0.023182	33.2	114	0.020478	2.2629
1099	23.375	0.012751	0.080933	0.023182	33	114	0.020478	2.2629
1099	56	0.012751	0.080933	0.023182	33.5	114	0.020478	2.2629
1099	79.375	0.012751	0.080933	0.023182	34	115	0.020478	2.2629
1099	140	0.012751	0.080933	0.023182	34	116	0.020478	2.2629
1100	0	0.013333	0.079894	0.022703	20	120	0.019455	1.1468
1100	29	0.013333	0.079894	0.022703	21	120	0.019455	1.1468
1100	122.37	0.013333	0.079894	0.022703	21.5	121	0.019455	1.1468
1100	185.12	0.013333	0.079894	0.022703	21.5	121.5	0.019455	1.1468
1100	248.12	0.013333	0.079894	0.022703	21.2	121.1	0.019455	1.1468
1100	311.12	0.013333	0.079894	0.022703	23	121.8	0.019455	1.1468
1100	395.12	0.013333	0.079894	0.022703	24.6	123	0.019455	1.1468
1101	0	0.030949	0.063819	0.026142	12.8	90	0.0051196	0.95225
1101	8	0.030949	0.063819	0.026142	12.6	95.5	0.0051196	0.95225
1101	23.375	0.030949	0.063819	0.026142	13	91	0.0051196	0.95225
1101	105	0.030949	0.063819	0.026142	13.6	96.1	0.0051196	0.95225
1101	133	0.030949	0.063819	0.026142	14	97.1	0.0051196	0.95225
1101	169	0.030949	0.063819	0.026142	14.2	97	0.0051196	0.95225
1101	203	0.030949	0.063819	0.026142	13.2	98	0.0051196	0.95225
1101	282.37	0.030949	0.063819	0.026142	13.4	98.4	0.0051196	0.95225
1101	308	0.030949	0.063819	0.026142	13.5	99	0.0051196	0.95225
1101	345.37	0.030949	0.063819	0.026142	13	99	0.0051196	0.95225
1101	378	0.030949	0.063819	0.026142	12.5	98.8	0.0051196	0.95225
1101	435	0.030949	0.063819	0.026142	13.4	99.4	0.0051196	0.95225
1102	0	0.011974	0.082417	0.021883	20	120	0.031742	0.55292
1102	67	0.011974	0.082417	0.021883	20.2	121.2	0.031742	0.55292
1102	96	0.011974	0.082417	0.021883	20.2	121.5	0.031742	0.55292
1102	124	0.011974	0.082417	0.021883	20.3	121.5	0.031742	0.55292
1102	158	0.011974	0.082417	0.021883	20.6	121.6	0.031742	0.55292
1102	194	0.011974	0.082417	0.021883	20.2	122.6	0.031742	0.55292
1102	223	0.011974	0.082417	0.021883	19.6	122.5	0.031742	0.55292
1103	0	0.016499	0.075662	0.018288	27.6	132	0.037885	0.5734
1103	97	0.016499	0.075662	0.018288	27.8	132.6	0.037885	0.5734
1103	127.38	0.016499	0.075662	0.018288	29.2	133.6	0.037885	0.5734
1103	188	0.016499	0.075662	0.018288	29.4	134.7	0.037885	0.5734
1103	211	0.016499	0.075662	0.018288	29.5	135	0.037885	0.5734
1104	0	0.013987	0.079414	0.022283	21	119.5	0.011775	0.70139
1104	29	0.013987	0.079414	0.022283	23	120.8	0.011775	0.70139
1104	100	0.013987	0.079414	0.022283	23	121.1	0.011775	0.70139
1104	130.38	0.013987	0.079414	0.022283	23	121	0.011775	0.70139
1104	192.38	0.013987	0.079414	0.022283	23.6	122.8	0.011775	0.70139
1104	225	0.013987	0.079414	0.022283	24	122.6	0.011775	0.70139
1104	269.37	0.013987	0.079414	0.022283	25.2	123.2	0.011775	0.70139
1104	281	0.013987	0.079414	0.022283	25.2	123.4	0.011775	0.70139
1104	385	0.013987	0.079414	0.022283	25.8	124.8	0.011775	0.70139
1104	477	0.013987	0.079414	0.022283	25.8	125.7	0.011775	0.70139
1105	0	0.01728	0.074573	0.019588	16.5	107	0.025086	0.96761
1105	13	0.01728	0.074573	0.019588	17	108	0.025086	0.96761
1105	55	0.01728	0.074573	0.019588	18.3	109	0.025086	0.96761
1105	98	0.01728	0.074573	0.019588	18	109	0.025086	0.96761
1105	140	0.01728	0.074573	0.019588	17.8	111.1	0.025086	0.96761
1105	191.38	0.01728	0.074573	0.019588	18.2	111.8	0.025086	0.96761
1105	251	0.01728	0.074573	0.019588	19.2	112.8	0.025086	0.96761
1105	266	0.01728	0.074573	0.019588	19.4	112.9	0.025086	0.96761
1105	336	0.01728	0.074573	0.019588	18.4	113.9	0.025086	0.96761
1105	363	0.01728	0.074573	0.019588	19.8	114.1	0.025086	0.96761
1105	398	0.01728	0.074573	0.019588	19.8	114.3	0.025086	0.96761
1105	420	0.01728	0.074573	0.019588	19.8	115.3	0.025086	0.96761
1105	454	0.01728	0.074573	0.019588	20.4	116.1	0.025086	0.96761
1105	496	0.01728	0.074573	0.019588	20.4	116.5	0.025086	0.96761
1106	0	0.016338	0.075856	0.016131	12.5	86	0.030206	0.59388
1106	9.375	0.016338	0.075856	0.016131	12.4	91	0.030206	0.59388
1106	37	0.016338	0.075856	0.016131	12.5	91	0.030206	0.59388
1106	113	0.016338	0.075856	0.016131	13	92.5	0.030206	0.59388
1106	169	0.016338	0.075856	0.016131	12.8	94.5	0.030206	0.59388
1106	247.37	0.016338	0.075856	0.016131	13.6	94.4	0.030206	0.59388
1106	259	0.016338	0.075856	0.016131	13.6	95.3	0.030206	0.59388
1106	308	0.016338	0.075856	0.016131	14.2	96.4	0.030206	0.59388
1106	393	0.016338	0.075856	0.016131	13.6	97.3	0.030206	0.59388
1106	443.37	0.016338	0.075856	0.016131	14	98.6	0.030206	0.59388
1107	0	0.018786	0.072963	0.025627	36.8	149.6	0.048636	1.3516
1107	27	0.018786	0.072963	0.025627	36.2	150.6	0.048636	1.3516
1107	51.375	0.018786	0.072963	0.025627	34.4	151.4	0.048636	1.3516
1107	79.375	0.018786	0.072963	0.025627	30	151.4	0.048636	1.3516
1107	86.375	0.018786	0.072963	0.025627	29	151	0.048636	1.3516
1107	139	0.018786	0.072963	0.025627	31	151	0.048636	1.3516
1107	167	0.018786	0.072963	0.025627	32.8	151	0.048636	1.3516
1107	191.38	0.018786	0.072963	0.025627	34	151	0.048636	1.3516
1107	209	0.018786	0.072963	0.025627	35.7	151	0.048636	1.3516
1108	0	0.011684	0.082932	0.020201	30.6	136.9	0.011775	2.2219
1108	35	0.011684	0.082932	0.020201	31	137.5	0.011775	2.2219
1108	56	0.011684	0.082932	0.020201	30.6	138.1	0.011775	2.2219
1108	101.37	0.011684	0.082932	0.020201	30	138.6	0.011775	2.2219
1108	134	0.011684	0.082932	0.020201	31.2	138.7	0.011775	2.2219
1108	162	0.011684	0.082932	0.020201	31.4	138.8	0.011775	2.2219
1108	196	0.011684	0.082932	0.020201	32	139.8	0.011775	2.2219
1108	231	0.011684	0.082932	0.020201	31.4	140.1	0.011775	2.2219
1108	302	0.011684	0.082932	0.020201	33.4	141.4	0.011775	2.2219
1108	330	0.011684	0.082932	0.020201	33.4	142	0.011775	2.2219
1108	360.37	0.011684	0.082932	0.020201	35	143	0.011775	2.2219
1109	0	0.013274	0.079927	0.022774	27.2	124.8	0.030206	0.55804
1109	36	0.013274	0.079927	0.022774	27.8	124.7	0.030206	0.55804
1109	60.375	0.013274	0.079927	0.022774	27	124.7	0.030206	0.55804
1109	106	0.013274	0.079927	0.022774	28.2	127.3	0.030206	0.55804
1109	134	0.013274	0.079927	0.022774	28.4	127.1	0.030206	0.55804
1109	176	0.013274	0.079927	0.022774	28.8	127.5	0.030206	0.55804
1110	0	0.013091	0.080257	0.022162	19	116.5	0.0035837	2.4984
1110	108.38	0.013091	0.080257	0.022162	18.5	120	0.0035837	2.4984
1111	0	0.01168	0.082435	0.026107	30	127	0.022014	0.74234
1111	14	0.01168	0.082435	0.026107	25.5	127	0.022014	0.74234
1111	101.38	0.01168	0.082435	0.026107	26.5	128	0.022014	0.74234
1111	115.38	0.01168	0.082435	0.026107	27	128	0.022014	0.74234
1111	129.38	0.01168	0.082435	0.026107	29	129	0.022014	0.74234
1111	234.37	0.01168	0.082435	0.026107	30	129.5	0.022014	0.74234
1111	360.37	0.01168	0.082435	0.026107	32	130.5	0.022014	0.74234
1111	388.37	0.01168	0.082435	0.026107	32	130	0.022014	0.74234
1112	0	0.011781	0.082591	0.025218	19	105	0.020478	0.44029
1112	14.375	0.011781	0.082591	0.025218	19.5	106	0.020478	0.44029
1112	63.375	0.011781	0.082591	0.025218	20	106	0.020478	0.44029
1112	168.38	0.011781	0.082591	0.025218	20.6	107	0.020478	0.44029
1112	245.37	0.011781	0.082591	0.025218	21.3	111	0.020478	0.44029
1112	259.37	0.011781	0.082591	0.025218	21.5	111	0.020478	0.44029
1112	329	0.011781	0.082591	0.025218	22	111.5	0.020478	0.44029
1112	357.37	0.011781	0.082591	0.025218	22	112	0.020478	0.44029
1112	448	0.011781	0.082591	0.025218	23	113.5	0.020478	0.44029
1113	0	0.014589	0.078129	0.021291	18	99.5	0.014847	0.82938
1113	35	0.014589	0.078129	0.021291	18	100	0.014847	0.82938
1113	49	0.014589	0.078129	0.021291	18	101.5	0.014847	0.82938
1113	63.375	0.014589	0.078129	0.021291	19	102.5	0.014847	0.82938
1113	98.375	0.014589	0.078129	0.021291	19	101.5	0.014847	0.82938
1113	112	0.014589	0.078129	0.021291	20.4	104	0.014847	0.82938
1113	154.38	0.014589	0.078129	0.021291	20	104.5	0.014847	0.82938
1113	203	0.014589	0.078129	0.021291	21	104.5	0.014847	0.82938
1114	0	0.015538	0.076861	0.019309	17.6	99	0.024574	0.61947
1114	112.38	0.015538	0.076861	0.019309	17.6	100	0.024574	0.61947
1114	119.38	0.015538	0.076861	0.019309	18	100	0.024574	0.61947
1114	175.38	0.015538	0.076861	0.019309	18.2	100.5	0.024574	0.61947
1115	0	0.014376	0.07852	0.021833	17.5	96	0.036861	0.94713
1115	21.375	0.014376	0.07852	0.021833	17.5	97.6	0.036861	0.94713
1115	35.375	0.014376	0.07852	0.021833	17.5	97.8	0.036861	0.94713
1115	42.375	0.014376	0.07852	0.021833	17.5	98	0.036861	0.94713
1115	63.375	0.014376	0.07852	0.021833	17.5	98.4	0.036861	0.94713
1115	84.375	0.014376	0.07852	0.021833	17.5	98.6	0.036861	0.94713
1115	105	0.014376	0.07852	0.021833	17.5	99.2	0.036861	0.94713
1115	112.38	0.014376	0.07852	0.021833	17.6	99.2	0.036861	0.94713
1115	119	0.014376	0.07852	0.021833	17.5	99.5	0.036861	0.94713
1115	133.38	0.014376	0.07852	0.021833	17.8	102	0.036861	0.94713
1115	147	0.014376	0.07852	0.021833	18.1	102	0.036861	0.94713
1115	161.38	0.014376	0.07852	0.021833	18.2	102	0.036861	0.94713
1116	0	0.021986	0.070825	0.019753	20.6	111	0.02867	1.1417
1116	38.375	0.021986	0.070825	0.019753	20.8	112	0.02867	1.1417
1116	105	0.021986	0.070825	0.019753	21.5	117	0.02867	1.1417
1116	189	0.021986	0.070825	0.019753	21.8	117	0.02867	1.1417
1116	203	0.021986	0.070825	0.019753	21.8	117.5	0.02867	1.1417
1117	0	0.01387	0.079157	0.022782	19	103.5	0.022526	0.46588
1117	69	0.01387	0.079157	0.022782	17.5	104	0.022526	0.46588
1117	135.38	0.01387	0.079157	0.022782	18.3	104	0.022526	0.46588
1117	155	0.01387	0.079157	0.022782	19	104	0.022526	0.46588
1117	216.37	0.01387	0.079157	0.022782	19.4	105	0.022526	0.46588
1117	300.37	0.01387	0.079157	0.022782	19.9	107	0.022526	0.46588
1117	338.37	0.01387	0.079157	0.022782	20.4	107	0.022526	0.46588
1117	415.37	0.01387	0.079157	0.022782	21.7	107	0.022526	0.46588
1117	498	0.01387	0.079157	0.022782	21.5	113.5	0.022526	0.46588
1118	0	0.018811	0.073331	0.018409	14.3	96.8	0.016895	0.47612
1118	38.375	0.018811	0.073331	0.018409	14.5	96.8	0.016895	0.47612
1118	98	0.018811	0.073331	0.018409	15	101.5	0.016895	0.47612
1118	241.37	0.018811	0.073331	0.018409	16.2	107.5	0.016895	0.47612
1118	409.37	0.018811	0.073331	0.018409	16.8	107.5	0.016895	0.47612
1119	0	0.013526	0.079482	0.021693	43.1	150	0.032254	0.62971
1119	14.875	0.013526	0.079482	0.021693	41.7	150.1	0.032254	0.62971
1119	70.875	0.013526	0.079482	0.021693	43.3	152.5	0.032254	0.62971
1119	83	0.013526	0.079482	0.021693	43.3	154	0.032254	0.62971
1119	167	0.013526	0.079482	0.021693	47	157	0.032254	0.62971
1120	0	0.013284	0.080294	0.023437	17.5	104	0.032254	0.40957
1120	30	0.013284	0.080294	0.023437	17.5	104.3	0.032254	0.40957
1120	31.875	0.013284	0.080294	0.023437	18	108.5	0.032254	0.40957
1120	143.88	0.013284	0.080294	0.023437	18.9	109.5	0.032254	0.40957
1121	0	0.013942	0.079096	0.021114	26.5	127.1	0.032766	1.2697
1121	26.875	0.013942	0.079096	0.021114	27.5	127	0.032766	1.2697
1121	97.875	0.013942	0.079096	0.021114	27.8	128.6	0.032766	1.2697
1122	0	0.015546	0.07694	0.019712	22.8	110.4	0.011263	0.51196
1123	0	0.017653	0.074674	0.016245	63.5	162.2	0.066555	0.41469
1123	14.375	0.017653	0.074674	0.016245	62.5	162	0.066555	0.41469
1123	111.88	0.017653	0.074674	0.016245	65.7	162.2	0.066555	0.41469
1123	167.88	0.017653	0.074674	0.016245	66.3	166	0.066555	0.41469
1124	0	0.013589	0.079522	0.01942	17	95.5	0.037373	0.55804
1124	50.875	0.013589	0.079522	0.01942	17	97.5	0.037373	0.55804
1124	94	0.013589	0.079522	0.01942	17	99	0.037373	0.55804
1124	176.88	0.013589	0.079522	0.01942	18.4	100.5	0.037373	0.55804
1124	206	0.013589	0.079522	0.01942	18.2	101.2	0.037373	0.55804
1125	0	0.012413	0.081532	0.02472	37.6	135	0.021502	1.0444
1125	54.875	0.012413	0.081532	0.02472	37.6	136.5	0.021502	1.0444
1125	68.875	0.012413	0.081532	0.02472	38	136.5	0.021502	1.0444
1125	119	0.012413	0.081532	0.02472	38.7	136.2	0.021502	1.0444
1125	151	0.012413	0.081532	0.02472	38.5	137.8	0.021502	1.0444
1125	187.88	0.012413	0.081532	0.02472	40	137.8	0.021502	1.0444
1125	207	0.012413	0.081532	0.02472	40	137	0.021502	1.0444
1125	250.87	0.012413	0.081532	0.02472	40.2	137.7	0.021502	1.0444
1125	256	0.012413	0.081532	0.02472	38.5	138.6	0.021502	1.0444
1125	313.87	0.012413	0.081532	0.02472	38	140.3	0.021502	1.0444
1126	0	0.015748	0.076362	0.018361	15.5	93.7	0.033277	0.50684
1126	27	0.015748	0.076362	0.018361	15.7	94.9	0.033277	0.50684
1127	0	0.014724	0.077963	0.020269	11.5	85.5	0.047612	0.8089
1127	42	0.014724	0.077963	0.020269	11.9	86.5	0.047612	0.8089
1128	0	0.018217	0.073741	0.010328	17.4	96	0.011775	0.35325
1128	84.875	0.018217	0.073741	0.010328	17.6	98.8	0.011775	0.35325
1129	0	0.014126	0.078544	0.020405	19.4	103.8	0.02867	0.53244
1129	22.875	0.014126	0.078544	0.020405	19.7	104.2	0.02867	0.53244
1129	92	0.014126	0.078544	0.020405	21.1	106.5	0.02867	0.53244
1129	119	0.014126	0.078544	0.020405	22.3	107.5	0.02867	0.53244
1129	155.88	0.014126	0.078544	0.020405	22.3	108.5	0.02867	0.53244
1129	162.88	0.014126	0.078544	0.020405	22.4	108.5	0.02867	0.53244
1129	239.87	0.014126	0.078544	0.020405	22.5	110.5	0.02867	0.53244
1129	280	0.014126	0.078544	0.020405	23.6	111.7	0.02867	0.53244
1129	377	0.014126	0.078544	0.020405	23	111.9	0.02867	0.53244
1130	0	0.013106	0.081577	0.025376	17.6	108.5	0.016383	0.47612
1130	78	0.013106	0.081577	0.025376	18.4	109	0.016383	0.47612
1130	135.88	0.013106	0.081577	0.025376	19.3	110.7	0.016383	0.47612
1130	156.88	0.013106	0.081577	0.025376	19.4	110.7	0.016383	0.47612
1130	175	0.013106	0.081577	0.025376	19.4	113	0.016383	0.47612
1131	0	0.020027	0.072474	0.016837	26.7	130.5	0.057852	2.268
1131	51.875	0.020027	0.072474	0.016837	27.1	130.6	0.057852	2.268
1131	63	0.020027	0.072474	0.016837	27	131.5	0.057852	2.268
1131	91	0.020027	0.072474	0.016837	27.8	132	0.057852	2.268
1131	134.88	0.020027	0.072474	0.016837	28	132.5	0.057852	2.268
1131	148.88	0.020027	0.072474	0.016837	27.2	132.7	0.057852	2.268
1131	181	0.020027	0.072474	0.016837	25	132.8	0.057852	2.268
1131	203	0.020027	0.072474	0.016837	27.2	132.2	0.057852	2.268
1131	239.87	0.020027	0.072474	0.016837	28	132	0.057852	2.268
1131	316.87	0.020027	0.072474	0.016837	28.6	134	0.057852	2.268
1131	345.87	0.020027	0.072474	0.016837	29.6	134	0.057852	2.268
1131	373.87	0.020027	0.072474	0.016837	30	134	0.057852	2.268
1132	0	0.014469	0.077931	0.020744	19.9	100	0.024062	0.51708
1132	134.38	0.014469	0.077931	0.020744	18.1	104.1	0.024062	0.51708
1132	162.38	0.014469	0.077931	0.020744	18.5	104.5	0.024062	0.51708
1132	196	0.014469	0.077931	0.020744	18	105.5	0.024062	0.51708
1132	238.87	0.014469	0.077931	0.020744	18.3	105	0.024062	0.51708
1132	252.87	0.014469	0.077931	0.020744	19	107	0.024062	0.51708
1132	308	0.014469	0.077931	0.020744	19.3	108	0.024062	0.51708
1132	391	0.014469	0.077931	0.020744	20.3	110.5	0.024062	0.51708
1132	434.87	0.014469	0.077931	0.020744	21	111	0.024062	0.51708
1132	476.87	0.014469	0.077931	0.020744	20	110	0.024062	0.51708
1133	0	0.017616	0.074725	0.016949	18.7	113.6	0.033789	0.65019
1133	16.875	0.017616	0.074725	0.016949	19	112.7	0.033789	0.65019
1133	44.875	0.017616	0.074725	0.016949	19.5	112.7	0.033789	0.65019
1133	93.875	0.017616	0.074725	0.016949	20.3	114.5	0.033789	0.65019
1133	119	0.017616	0.074725	0.016949	19.5	114	0.033789	0.65019
1133	176	0.017616	0.074725	0.016949	20.7	116	0.033789	0.65019
1133	259	0.017616	0.074725	0.016949	20.6	116.6	0.033789	0.65019
1133	344	0.017616	0.074725	0.016949	21.4	117.5	0.033789	0.65019
1134	0	0.012856	0.077932	0.013107	24.8	125.5	0.020478	0.38397
1134	54.875	0.012856	0.077932	0.013107	25	126.5	0.020478	0.38397
1134	110.88	0.012856	0.077932	0.013107	26	127.5	0.020478	0.38397
1134	215.87	0.012856	0.077932	0.013107	27	127.2	0.020478	0.38397
1134	285.87	0.012856	0.077932	0.013107	27.8	128.2	0.020478	0.38397
1134	346	0.012856	0.077932	0.013107	28.1	128.2	0.020478	0.38397
1134	431	0.012856	0.077932	0.013107	28.6	129.5	0.020478	0.38397
1134	446.87	0.012856	0.077932	0.013107	29	129.5	0.020478	0.38397
1135	0	0.011222	0.083888	0.026923	18.5	104.3	0.021502	0.47612
1135	35.875	0.011222	0.083888	0.026923	18.2	104	0.021502	0.47612
1135	97	0.011222	0.083888	0.026923	19.8	106	0.021502	0.47612
1135	153	0.011222	0.083888	0.026923	19.4	107.5	0.021502	0.47612
1135	250	0.011222	0.083888	0.026923	19.6	109	0.021502	0.47612
1135	266.87	0.011222	0.083888	0.026923	20	109	0.021502	0.47612
1135	279	0.011222	0.083888	0.026923	19.7	109	0.021502	0.47612
1135	307	0.011222	0.083888	0.026923	20.5	109.5	0.021502	0.47612
1136	0	0.013001	0.081343	0.022004	16.4	97.2	0.0076794	0.97785
1137	0	0.015121	0.077213	0.024853	18.6	106	0.040957	0.84474
1137	62	0.015121	0.077213	0.024853	18.5	107	0.040957	0.84474
1137	127	0.015121	0.077213	0.024853	19	107	0.040957	0.84474
1137	164.38	0.015121	0.077213	0.024853	19.7	107	0.040957	0.84474
1137	199.37	0.015121	0.077213	0.024853	20	108	0.040957	0.84474
1137	224	0.015121	0.077213	0.024853	21	110	0.040957	0.84474
1137	436	0.015121	0.077213	0.024853	22	114.5	0.040957	0.84474
1138	0	0.01417	0.079227	0.020516	30.6	125	0.033277	0.50684
1138	128	0.01417	0.079227	0.020516	31.2	125.7	0.033277	0.50684
1138	163	0.01417	0.079227	0.020516	31.8	125.8	0.033277	0.50684
1138	197	0.01417	0.079227	0.020516	33	126.9	0.033277	0.50684
1138	233.37	0.01417	0.079227	0.020516	33.5	127.3	0.033277	0.50684
1138	309	0.01417	0.079227	0.020516	34.6	128.4	0.033277	0.50684
1138	359.37	0.01417	0.079227	0.020516	34.3	128.4	0.033277	0.50684
1138	373	0.01417	0.079227	0.020516	35	129.3	0.033277	0.50684
1138	408.37	0.01417	0.079227	0.020516	35.5	130.2	0.033277	0.50684
1138	443	0.01417	0.079227	0.020516	35.5	130	0.033277	0.50684
1139	0	0.015501	0.076939	0.019157	42.3	155	0.0076794	0.16895
1139	37.375	0.015501	0.076939	0.019157	42	155	0.0076794	0.16895
1139	58.375	0.015501	0.076939	0.019157	46.3	155	0.0076794	0.16895
1140	0	0.015919	0.076596	0.020669	34.9	136.8	0.05222	0.81914
1140	56	0.015919	0.076596	0.020669	37.3	137	0.05222	0.81914
1140	84	0.015919	0.076596	0.020669	36.9	139	0.05222	0.81914
1140	125.88	0.015919	0.076596	0.020669	37.8	139.2	0.05222	0.81914
1140	203.88	0.015919	0.076596	0.020669	39.6	141	0.05222	0.81914
1140	245	0.015919	0.076596	0.020669	39.6	142	0.05222	0.81914
1140	301	0.015919	0.076596	0.020669	41.2	142.3	0.05222	0.81914
1140	343.87	0.015919	0.076596	0.020669	42.5	142.5	0.05222	0.81914
1140	357	0.015919	0.076596	0.020669	42	143.5	0.05222	0.81914
1140	413	0.015919	0.076596	0.020669	43.4	144	0.05222	0.81914
1140	434.87	0.015919	0.076596	0.020669	42.4	144	0.05222	0.81914
1140	497	0.015919	0.076596	0.020669	44.3	145	0.05222	0.81914
1141	0	0.011079	0.083777	0.025695	39.1	143.5	0.0097273	1.6741
1141	27	0.011079	0.083777	0.025695	38.5	145.7	0.0097273	1.6741
1141	55	0.011079	0.083777	0.025695	39.5	145.5	0.0097273	1.6741
1141	104	0.011079	0.083777	0.025695	38.4	146	0.0097273	1.6741
1141	118.88	0.011079	0.083777	0.025695	37.8	146	0.0097273	1.6741
1141	139.88	0.011079	0.083777	0.025695	38.5	146	0.0097273	1.6741
1141	184	0.011079	0.083777	0.025695	38	147	0.0097273	1.6741
1141	210	0.011079	0.083777	0.025695	37.9	148.5	0.0097273	1.6741
1141	238	0.011079	0.083777	0.025695	38.8	149	0.0097273	1.6741
1141	266	0.011079	0.083777	0.025695	38.7	150.5	0.0097273	1.6741
1141	300	0.011079	0.083777	0.025695	40.9	149.5	0.0097273	1.6741
1141	371	0.011079	0.083777	0.025695	42.7	150.4	0.0097273	1.6741
1141	399	0.011079	0.083777	0.025695	43.2	153.5	0.0097273	1.6741
1141	434.37	0.011079	0.083777	0.025695	43.8	154	0.0097273	1.6741
1142	0	0.018299	0.073249	0.016626	24.7	117.5	0.013823	0.17407
1142	21	0.018299	0.073249	0.016626	24.6	116.7	0.013823	0.17407
1142	42	0.018299	0.073249	0.016626	24.2	118	0.013823	0.17407
1142	65.375	0.018299	0.073249	0.016626	24.5	118.4	0.013823	0.17407
1142	77	0.018299	0.073249	0.016626	24.3	119.5	0.013823	0.17407
1142	93.375	0.018299	0.073249	0.016626	24	119.8	0.013823	0.17407
1142	107	0.018299	0.073249	0.016626	24.1	119.8	0.013823	0.17407
1142	115.38	0.018299	0.073249	0.016626	24.2	119.9	0.013823	0.17407
1142	122.38	0.018299	0.073249	0.016626	24.3	120.1	0.013823	0.17407
1142	129.38	0.018299	0.073249	0.016626	24.7	120.1	0.013823	0.17407
1143	0	0.018086	0.074356	0.01648	57.8	164.7	0.041981	0.44029
1143	77	0.018086	0.074356	0.01648	55	165.9	0.041981	0.44029
1143	119.38	0.018086	0.074356	0.01648	54.6	166.5	0.041981	0.44029
1144	0	0.016388	0.076654	0.020902	49	136.5	0.029182	0.42493
1144	9.375	0.016388	0.076654	0.020902	48.4	137.3	0.029182	0.42493
1144	16.375	0.016388	0.076654	0.020902	48.3	137.3	0.029182	0.42493
1144	23.375	0.016388	0.076654	0.020902	47.8	137.4	0.029182	0.42493
1144	65.375	0.016388	0.076654	0.020902	48	137.8	0.029182	0.42493
1144	70	0.016388	0.076654	0.020902	48.5	138.2	0.029182	0.42493
1144	79.375	0.016388	0.076654	0.020902	48.6	138.3	0.029182	0.42493
1144	86.375	0.016388	0.076654	0.020902	49	138.3	0.029182	0.42493
1144	100.38	0.016388	0.076654	0.020902	49	138.7	0.029182	0.42493
1144	107.38	0.016388	0.076654	0.020902	49.5	138.7	0.029182	0.42493
1144	127	0.016388	0.076654	0.020902	49.8	138.9	0.029182	0.42493
1144	142.38	0.016388	0.076654	0.020902	49.5	138.9	0.029182	0.42493
1144	155	0.016388	0.076654	0.020902	48.6	139.3	0.029182	0.42493
1144	170.38	0.016388	0.076654	0.020902	50.3	139.3	0.029182	0.42493
1144	184.38	0.016388	0.076654	0.020902	50	139.6	0.029182	0.42493
1144	205.38	0.016388	0.076654	0.020902	50	140.3	0.029182	0.42493
1144	219.38	0.016388	0.076654	0.020902	49.8	140.4	0.029182	0.42493
1144	233.37	0.016388	0.076654	0.020902	50	139.5	0.029182	0.42493
1144	261	0.016388	0.076654	0.020902	49.6	140.3	0.029182	0.42493
1144	275.37	0.016388	0.076654	0.020902	50.2	140.6	0.029182	0.42493
1144	288	0.016388	0.076654	0.020902	50	140.6	0.029182	0.42493
1144	310.37	0.016388	0.076654	0.020902	49.5	140.7	0.029182	0.42493
1144	317	0.016388	0.076654	0.020902	47.7	141.1	0.029182	0.42493
1144	345	0.016388	0.076654	0.020902	49.4	141.6	0.029182	0.42493
1144	366.37	0.016388	0.076654	0.020902	49.8	141.7	0.029182	0.42493
1144	394.37	0.016388	0.076654	0.020902	48	142.2	0.029182	0.42493
1144	401	0.016388	0.076654	0.020902	48.5	142.5	0.029182	0.42493
1144	415.37	0.016388	0.076654	0.020902	48.1	142.5	0.029182	0.42493
1144	429	0.016388	0.076654	0.020902	48.1	142.3	0.029182	0.42493
1144	443.37	0.016388	0.076654	0.020902	48.4	141.6	0.029182	0.42493
1144	457.37	0.016388	0.076654	0.020902	49	142.8	0.029182	0.42493
1144	485.37	0.016388	0.076654	0.020902	49.6	143.2	0.029182	0.42493
1144	513.38	0.016388	0.076654	0.020902	48.8	143	0.029182	0.42493
1145	0	0.015198	0.077144	0.019814	17.7	112.5	0.0035837	0.58876
1145	27	0.015198	0.077144	0.019814	18	112.5	0.0035837	0.58876
1145	61	0.015198	0.077144	0.019814	17.4	113.5	0.0035837	0.58876
1146	0	0.014031	0.078967	0.020925	30.8	125	0.02355	0.76794
1146	27	0.014031	0.078967	0.020925	30.5	128	0.02355	0.76794
1146	98.875	0.014031	0.078967	0.020925	32	129.7	0.02355	0.76794
1146	140	0.014031	0.078967	0.020925	34	129.5	0.02355	0.76794
1146	167	0.014031	0.078967	0.020925	34.5	131.5	0.02355	0.76794
1146	231	0.014031	0.078967	0.020925	32.9	132.8	0.02355	0.76794
1146	259	0.014031	0.078967	0.020925	33	133.5	0.02355	0.76794
1146	286	0.014031	0.078967	0.020925	32.5	133.5	0.02355	0.76794
1146	314	0.014031	0.078967	0.020925	33.5	134	0.02355	0.76794
1146	342	0.014031	0.078967	0.020925	34.3	134.5	0.02355	0.76794
1146	357	0.014031	0.078967	0.020925	34	134	0.02355	0.76794
1146	440	0.014031	0.078967	0.020925	33.8	136.5	0.02355	0.76794
1147	0	0.016415	0.075762	0.018066	39	141	0.030718	0.62459
1147	58.875	0.016415	0.075762	0.018066	40	142.5	0.030718	0.62459
1147	87	0.016415	0.075762	0.018066	39.5	143.5	0.030718	0.62459
1147	115.38	0.016415	0.075762	0.018066	40	144	0.030718	0.62459
1148	0	0.015106	0.077467	0.019663	19.2	98.5	0.038909	0.55804
1148	30.375	0.015106	0.077467	0.019663	20.3	105.7	0.038909	0.55804
1148	76	0.015106	0.077467	0.019663	20.9	106.3	0.038909	0.55804
1149	0	0.012012	0.082028	0.024	73.9	166	0.029694	0.30206
1149	29	0.012012	0.082028	0.024	72.2	167.5	0.029694	0.30206
1149	57	0.012012	0.082028	0.024	73.5	168	0.029694	0.30206
1149	86.375	0.012012	0.082028	0.024	74.5	168	0.029694	0.30206
1149	114.38	0.012012	0.082028	0.024	71	168.6	0.029694	0.30206
1149	142	0.012012	0.082028	0.024	69.5	169.8	0.029694	0.30206
1150	0	0.015491	0.078508	0.019769	16.9	107.4	0.034301	0.56828
1150	77.375	0.015491	0.078508	0.019769	17.1	109.9	0.034301	0.56828
1150	147.38	0.015491	0.078508	0.019769	17.3	109.9	0.034301	0.56828
1150	195	0.015491	0.078508	0.019769	16.9	111	0.034301	0.56828
1150	322.37	0.015491	0.078508	0.019769	18.6	111.6	0.034301	0.56828
1150	377	0.015491	0.078508	0.019769	20.2	113.3	0.034301	0.56828
1150	462.37	0.015491	0.078508	0.019769	20.5	113.4	0.034301	0.56828
1150	488	0.015491	0.078508	0.019769	20.8	114.5	0.034301	0.56828
1151	0	0.015468	0.077075	0.018545	85	177	0.038909	1.4181
1151	17.375	0.015468	0.077075	0.018545	85.4	177	0.038909	1.4181
1151	31.375	0.015468	0.077075	0.018545	85	177.3	0.038909	1.4181
1151	45.375	0.015468	0.077075	0.018545	84.5	177.4	0.038909	1.4181
1151	59.375	0.015468	0.077075	0.018545	84.5	177.7	0.038909	1.4181
1151	70	0.015468	0.077075	0.018545	84	177.7	0.038909	1.4181
1151	87.375	0.015468	0.077075	0.018545	84.4	177.7	0.038909	1.4181
1151	122.38	0.015468	0.077075	0.018545	85.5	177.5	0.038909	1.4181
1151	133	0.015468	0.077075	0.018545	85.5	177.7	0.038909	1.4181
1151	150.38	0.015468	0.077075	0.018545	85.2	177.7	0.038909	1.4181
1151	161	0.015468	0.077075	0.018545	87	177.7	0.038909	1.4181
1151	171.38	0.015468	0.077075	0.018545	86	177.7	0.038909	1.4181
1152	0	0.014963	0.077576	0.019724	17	99.9	0.027134	0.24574
1152	48	0.014963	0.077576	0.019724	17	100.5	0.027134	0.24574
1152	82	0.014963	0.077576	0.019724	17	101	0.027134	0.24574
1153	0	0.012967	0.080824	0.02302	15	96.5	0.03123	0.51196
1153	26	0.012967	0.080824	0.02302	15	97	0.03123	0.51196
1153	55	0.012967	0.080824	0.02302	15.6	98.1	0.03123	0.51196
1153	84.375	0.012967	0.080824	0.02302	15	98	0.03123	0.51196
1153	111	0.012967	0.080824	0.02302	16	98.5	0.03123	0.51196
1154	0	0.014549	0.078172	0.02085	51.8	153.2	0.05222	0.80378
1154	91	0.014549	0.078172	0.02085	53.3	155	0.05222	0.80378
1155	0	0.012471	0.081496	0.024758	31.5	126.8	0.027134	0.68091
1155	106.38	0.012471	0.081496	0.024758	32.8	128.3	0.027134	0.68091
1155	189.38	0.012471	0.081496	0.024758	33	130.1	0.027134	0.68091
1156	0	0.018638	0.072931	0.017091	19.3	110.7	0.041981	0.64507
1156	15.375	0.018638	0.072931	0.017091	18.8	110.8	0.041981	0.64507
1156	28	0.018638	0.072931	0.017091	18.7	110	0.041981	0.64507
1156	43.375	0.018638	0.072931	0.017091	19.3	110.2	0.041981	0.64507
1156	56	0.018638	0.072931	0.017091	19.2	110.4	0.041981	0.64507
1156	71.375	0.018638	0.072931	0.017091	19.5	110.4	0.041981	0.64507
1156	83	0.018638	0.072931	0.017091	19.6	111.2	0.041981	0.64507
1156	112	0.018638	0.072931	0.017091	19.6	111.5	0.041981	0.64507
1156	127.38	0.018638	0.072931	0.017091	19.9	111.9	0.041981	0.64507
1156	140	0.018638	0.072931	0.017091	20	112.1	0.041981	0.64507
1156	170.38	0.018638	0.072931	0.017091	20.4	112.2	0.041981	0.64507
1156	177.38	0.018638	0.072931	0.017091	20.3	112.4	0.041981	0.64507
1156	184.38	0.018638	0.072931	0.017091	20.5	112.4	0.041981	0.64507
1156	197	0.018638	0.072931	0.017091	20.9	112.8	0.041981	0.64507
1156	224	0.018638	0.072931	0.017091	21.4	113.1	0.041981	0.64507
1156	252	0.018638	0.072931	0.017091	21.4	113	0.041981	0.64507
1156	274.37	0.018638	0.072931	0.017091	20.5	113.2	0.041981	0.64507
1156	286	0.018638	0.072931	0.017091	20.3	113.5	0.041981	0.64507
1156	330.37	0.018638	0.072931	0.017091	21.1	114.2	0.041981	0.64507
1156	365	0.018638	0.072931	0.017091	21.2	114.6	0.041981	0.64507
1156	379.37	0.018638	0.072931	0.017091	20.9	114.6	0.041981	0.64507
1156	393.37	0.018638	0.072931	0.017091	20.7	114.6	0.041981	0.64507
1156	406	0.018638	0.072931	0.017091	21.3	114.6	0.041981	0.64507
1156	414.37	0.018638	0.072931	0.017091	21.1	114.6	0.041981	0.64507
1156	421.37	0.018638	0.072931	0.017091	21.3	115	0.041981	0.64507
1156	441	0.018638	0.072931	0.017091	21.6	115.5	0.041981	0.64507
1156	465.37	0.018638	0.072931	0.017091	20.9	115.7	0.041981	0.64507
1156	477.37	0.018638	0.072931	0.017091	21.1	116.2	0.041981	0.64507
1156	491.37	0.018638	0.072931	0.017091	21.3	116.2	0.041981	0.64507
1157	0	0.012393	0.082308	0.023985	18.2	100.3	0.014335	0.51196
1157	93.375	0.012393	0.082308	0.023985	18.7	102	0.014335	0.51196
1158	0	0.013064	0.081585	0.02403	24.2	105	0.019966	0.33789
1158	28	0.013064	0.081585	0.02403	24.5	105.5	0.019966	0.33789
1158	64.375	0.013064	0.081585	0.02403	26	105.9	0.019966	0.33789
1158	148	0.013064	0.081585	0.02403	28.5	108.6	0.019966	0.33789
1159	0	0.018177	0.073852	0.017321	26.8	134.1	0.051196	0.65019
1159	97	0.018177	0.073852	0.017321	27.5	136.3	0.051196	0.65019
1159	154	0.018177	0.073852	0.017321	27	136.6	0.051196	0.65019
1159	254	0.018177	0.073852	0.017321	28.8	138.3	0.051196	0.65019
1159	303.37	0.018177	0.073852	0.017321	28.8	138.8	0.051196	0.65019
1159	401	0.018177	0.073852	0.017321	30.8	140.8	0.051196	0.65019
1160	0	0.012519	0.081192	0.024834	20.5	105	0.027134	0.4966
1160	20.875	0.012519	0.081192	0.024834	19	105.9	0.027134	0.4966
1160	76.875	0.012519	0.081192	0.024834	19.3	107	0.027134	0.4966
1160	160.88	0.012519	0.081192	0.024834	21.5	108.4	0.027134	0.4966
1160	216.88	0.012519	0.081192	0.024834	22.1	109	0.027134	0.4966
1160	244	0.012519	0.081192	0.024834	23.3	109.5	0.027134	0.4966
1160	391	0.012519	0.081192	0.024834	22.2	111.6	0.027134	0.4966
1160	419	0.012519	0.081192	0.024834	22.1	112.5	0.027134	0.4966
1160	447	0.012519	0.081192	0.024834	21.8	112.3	0.027134	0.4966
1160	510	0.012519	0.081192	0.024834	22	113.1	0.027134	0.4966
1160	587.88	0.012519	0.081192	0.024834	22.3	114.8	0.027134	0.4966
1161	0	0.015845	0.076626	0.018017	54.2	144	0.053244	0.64507
1161	112	0.015845	0.076626	0.018017	52.2	147	0.053244	0.64507
1161	140	0.015845	0.076626	0.018017	53	147	0.053244	0.64507
1161	168	0.015845	0.076626	0.018017	53	148.5	0.053244	0.64507
1161	196	0.015845	0.076626	0.018017	53	149	0.053244	0.64507
1161	240.87	0.015845	0.076626	0.018017	54	149	0.053244	0.64507
1161	252	0.015845	0.076626	0.018017	51	149	0.053244	0.64507
1161	392	0.015845	0.076626	0.018017	53.3	149	0.053244	0.64507
1161	409.87	0.015845	0.076626	0.018017	55	149.5	0.053244	0.64507
1161	421	0.015845	0.076626	0.018017	50	150	0.053244	0.64507
1162	0	0.013631	0.079574	0.022788	18.5	108	0.035837	0.66043
1162	82	0.013631	0.079574	0.022788	18.8	110.4	0.035837	0.66043
1163	0	0.012855	0.080531	0.024252	58.5	155	0.035325	0.40957
1163	36.375	0.012855	0.080531	0.024252	59	155	0.035325	0.40957
1163	56	0.012855	0.080531	0.024252	56.7	156	0.035325	0.40957
1163	84	0.012855	0.080531	0.024252	53.4	156	0.035325	0.40957
1164	0	0.015058	0.077518	0.019811	25.2	119.5	0.030206	0.58364
1164	30.875	0.015058	0.077518	0.019811	24.8	121.5	0.030206	0.58364
1164	86	0.015058	0.077518	0.019811	25	123.5	0.030206	0.58364
1164	226.88	0.015058	0.077518	0.019811	25.2	125	0.030206	0.58364
1164	289.87	0.015058	0.077518	0.019811	27	126.5	0.030206	0.58364
1165	0	0.018779	0.073697	0.019275	16.3	96	0.057852	0.53756
1165	28	0.018779	0.073697	0.019275	16.7	98.9	0.057852	0.53756
1165	56	0.018779	0.073697	0.019275	16.9	98.5	0.057852	0.53756
1165	126	0.018779	0.073697	0.019275	16.9	100.6	0.057852	0.53756
1165	182	0.018779	0.073697	0.019275	18.3	102	0.057852	0.53756
1165	224	0.018779	0.073697	0.019275	18.1	102.4	0.057852	0.53756
1165	280	0.018779	0.073697	0.019275	19.2	103.1	0.057852	0.53756
1165	336	0.018779	0.073697	0.019275	19.5	104.3	0.057852	0.53756
1165	364	0.018779	0.073697	0.019275	19.2	104.4	0.057852	0.53756
1165	390	0.018779	0.073697	0.019275	19.7	105.2	0.057852	0.53756
1165	462	0.018779	0.073697	0.019275	20.5	107	0.057852	0.53756
1165	525.88	0.018779	0.073697	0.019275	21.3	108	0.057852	0.53756
1166	0	0.013554	0.079659	0.021491	18.4	97.6	0.024574	0.26622
1166	29	0.013554	0.079659	0.021491	19	98	0.024574	0.26622
1166	63	0.013554	0.079659	0.021491	18.9	98.5	0.024574	0.26622
1166	99.375	0.013554	0.079659	0.021491	18.9	99.5	0.024574	0.26622
1166	126	0.013554	0.079659	0.021491	19.1	99.6	0.024574	0.26622
1166	154	0.013554	0.079659	0.021491	19	99.6	0.024574	0.26622
1166	217	0.013554	0.079659	0.021491	19.4	101.7	0.024574	0.26622
1166	245	0.013554	0.079659	0.021491	19.3	102.2	0.024574	0.26622
1166	329	0.013554	0.079659	0.021491	20	103.6	0.024574	0.26622
1166	357	0.013554	0.079659	0.021491	19	103.5	0.024574	0.26622
1166	385	0.013554	0.079659	0.021491	19	105	0.024574	0.26622
1166	420	0.013554	0.079659	0.021491	19.2	105	0.024574	0.26622
1166	449.37	0.013554	0.079659	0.021491	19.3	105.6	0.024574	0.26622
1166	484.37	0.013554	0.079659	0.021491	20	106.5	0.024574	0.26622
1167	0	0.011556	0.083193	0.025804	69.8	165	0.014847	0.2611
1167	54	0.011556	0.083193	0.025804	70.2	165.9	0.014847	0.2611
1167	89	0.011556	0.083193	0.025804	71.3	166.5	0.014847	0.2611
1167	124	0.011556	0.083193	0.025804	71.6	167.3	0.014847	0.2611
1167	167.38	0.011556	0.083193	0.025804	72	169	0.014847	0.2611
1167	174.38	0.011556	0.083193	0.025804	72.8	168.5	0.014847	0.2611
1168	0	0.013979	0.078909	0.02068	29.8	126.8	0.033277	0.77818
1168	30.375	0.013979	0.078909	0.02068	29	126.5	0.033277	0.77818
1168	86	0.013979	0.078909	0.02068	29	125	0.033277	0.77818
1168	107.38	0.013979	0.078909	0.02068	29	126.3	0.033277	0.77818
1168	121.38	0.013979	0.078909	0.02068	28	125	0.033277	0.77818
1168	135.38	0.013979	0.078909	0.02068	25	125	0.033277	0.77818
1169	0	0.015746	0.076794	0.018582	20	108	0.029182	0.5734
1169	56	0.015746	0.076794	0.018582	20.3	110	0.029182	0.5734
1169	112	0.015746	0.076794	0.018582	21.2	110.5	0.029182	0.5734
1169	171.38	0.015746	0.076794	0.018582	22	112.5	0.029182	0.5734
1169	247.38	0.015746	0.076794	0.018582	22	113	0.029182	0.5734
1169	273	0.015746	0.076794	0.018582	22.5	113.6	0.029182	0.5734
1169	301	0.015746	0.076794	0.018582	22	114.2	0.029182	0.5734
1169	331	0.015746	0.076794	0.018582	22.3	114.8	0.029182	0.5734
1169	357	0.015746	0.076794	0.018582	22.5	115.1	0.029182	0.5734
1169	385	0.015746	0.076794	0.018582	22.9	115.1	0.029182	0.5734
1169	413	0.015746	0.076794	0.018582	22.6	115.5	0.029182	0.5734
1170	0	0.015068	0.077583	0.020332	19.7	99.1	0.032254	0.50684
1170	14	0.015068	0.077583	0.020332	20	100	0.032254	0.50684
1170	64	0.015068	0.077583	0.020332	20	102	0.032254	0.50684
1170	80.375	0.015068	0.077583	0.020332	20.6	103	0.032254	0.50684
1170	133	0.015068	0.077583	0.020332	21.1	103	0.032254	0.50684
1170	157.38	0.015068	0.077583	0.020332	21.8	103	0.032254	0.50684
1170	175	0.015068	0.077583	0.020332	21.8	103.8	0.032254	0.50684
1170	191.38	0.015068	0.077583	0.020332	22.3	104.7	0.032254	0.50684
1170	231	0.015068	0.077583	0.020332	22.7	106	0.032254	0.50684
1170	245	0.015068	0.077583	0.020332	22.9	106.3	0.032254	0.50684
1170	275.37	0.015068	0.077583	0.020332	23	106.7	0.032254	0.50684
1170	287	0.015068	0.077583	0.020332	22	106.7	0.032254	0.50684
1170	303.37	0.015068	0.077583	0.020332	23.6	106.7	0.032254	0.50684
1170	336	0.015068	0.077583	0.020332	23.7	107.5	0.032254	0.50684
1170	415.37	0.015068	0.077583	0.020332	22.9	107.5	0.032254	0.50684
1170	426	0.015068	0.077583	0.020332	23.9	108.5	0.032254	0.50684
1170	454	0.015068	0.077583	0.020332	24	108.7	0.032254	0.50684
1170	471.37	0.015068	0.077583	0.020332	24.7	108.7	0.032254	0.50684
1171	0	0.014366	0.078448	0.020992	16.3	99	0.030718	0.85498
1171	28	0.014366	0.078448	0.020992	15.7	99.5	0.030718	0.85498
1171	56	0.014366	0.078448	0.020992	15.6	101	0.030718	0.85498
1172	0	0.012399	0.081288	0.024205	24	114	0.033277	0.44029
1172	28	0.012399	0.081288	0.024205	25.2	115.2	0.033277	0.44029
1172	84	0.012399	0.081288	0.024205	25.8	115.4	0.033277	0.44029
1172	112	0.012399	0.081288	0.024205	26	115.5	0.033277	0.44029
1172	128.38	0.012399	0.081288	0.024205	26	116.5	0.033277	0.44029
1172	192.38	0.012399	0.081288	0.024205	26	117.2	0.033277	0.44029
1172	217	0.012399	0.081288	0.024205	26	118.6	0.033277	0.44029
1172	259	0.012399	0.081288	0.024205	26	119	0.033277	0.44029
1172	273	0.012399	0.081288	0.024205	25.6	119.2	0.033277	0.44029
1172	287	0.012399	0.081288	0.024205	26	119.2	0.033277	0.44029
1172	343	0.012399	0.081288	0.024205	26.5	119.8	0.033277	0.44029
1172	371	0.012399	0.081288	0.024205	27	120.2	0.033277	0.44029
1172	428	0.012399	0.081288	0.024205	30.3	123	0.033277	0.44029
1172	476	0.012399	0.081288	0.024205	31.5	123	0.033277	0.44029
1173	0	0.016245	0.075314	0.019747	19.5	114.2	0.02611	0.39421
1173	16.875	0.016245	0.075314	0.019747	19.9	115.5	0.02611	0.39421
1173	44.875	0.016245	0.075314	0.019747	20	115.5	0.02611	0.39421
1173	72.875	0.016245	0.075314	0.019747	20.8	117	0.02611	0.39421
1173	100.88	0.016245	0.075314	0.019747	20.7	117.5	0.02611	0.39421
1174	0	0.014741	0.078592	0.020791	19.3	110	0.030718	0.86521
1174	27	0.014741	0.078592	0.020791	19.6	112.5	0.030718	0.86521
1174	139	0.014741	0.078592	0.020791	19.3	113.5	0.030718	0.86521
1174	167	0.014741	0.078592	0.020791	19.7	113.2	0.030718	0.86521
1174	195	0.014741	0.078592	0.020791	19.6	114.5	0.030718	0.86521
1174	223	0.014741	0.078592	0.020791	20.4	114.8	0.030718	0.86521
1174	251	0.014741	0.078592	0.020791	20.8	115	0.030718	0.86521
1174	267.37	0.014741	0.078592	0.020791	20.9	115	0.030718	0.86521
1174	307	0.014741	0.078592	0.020791	21	115.6	0.030718	0.86521
1174	335	0.014741	0.078592	0.020791	21.6	116.6	0.030718	0.86521
1174	363	0.014741	0.078592	0.020791	20.7	117.3	0.030718	0.86521
1174	405	0.014741	0.078592	0.020791	21.7	117	0.030718	0.86521
1174	433	0.014741	0.078592	0.020791	21.7	117.5	0.030718	0.86521
1174	455	0.014741	0.078592	0.020791	21.6	118.5	0.030718	0.86521
1174	484.37	0.014741	0.078592	0.020791	21.7	118.5	0.030718	0.86521
1174	510	0.014741	0.078592	0.020791	22	122	0.030718	0.86521
1175	0	0.018204	0.073582	0.018395	14.6	95.7	0.034813	0.41469
1175	11	0.018204	0.073582	0.018395	14.4	97.5	0.034813	0.41469
1175	40	0.018204	0.073582	0.018395	14.8	98	0.034813	0.41469
1175	69	0.018204	0.073582	0.018395	14.6	98	0.034813	0.41469
1175	101	0.018204	0.073582	0.018395	15.2	98.2	0.034813	0.41469
1175	132.38	0.018204	0.073582	0.018395	15.7	100	0.034813	0.41469
1175	216	0.018204	0.073582	0.018395	16.2	99	0.034813	0.41469
1175	244	0.018204	0.073582	0.018395	15.9	99.5	0.034813	0.41469
1175	272	0.018204	0.073582	0.018395	16.2	100.4	0.034813	0.41469
1175	304	0.018204	0.073582	0.018395	16.5	100.6	0.034813	0.41469
1175	333	0.018204	0.073582	0.018395	15.7	100.6	0.034813	0.41469
1175	370.37	0.018204	0.073582	0.018395	16.9	100	0.034813	0.41469
1175	391.37	0.018204	0.073582	0.018395	17	101.2	0.034813	0.41469
1175	398.37	0.018204	0.073582	0.018395	17.2	101.2	0.034813	0.41469
1175	412.37	0.018204	0.073582	0.018395	16.7	101.8	0.034813	0.41469
1175	481	0.018204	0.073582	0.018395	17.1	102.5	0.034813	0.41469
1175	509	0.018204	0.073582	0.018395	17.1	103.5	0.034813	0.41469
1175	522	0.018204	0.073582	0.018395	16.6	102.5	0.034813	0.41469
1176	0	0.011904	0.08207	0.024806	24.4	127	0.024574	0.68091
1176	2.375	0.011904	0.08207	0.024806	25	128.2	0.024574	0.68091
1176	72.375	0.011904	0.08207	0.024806	23	128.2	0.024574	0.68091
1176	84	0.011904	0.08207	0.024806	24.7	130	0.024574	0.68091
1176	115.38	0.011904	0.08207	0.024806	25.5	130.6	0.024574	0.68091
1176	140	0.011904	0.08207	0.024806	26.6	131.4	0.024574	0.68091
1176	196	0.011904	0.08207	0.024806	27.3	131.7	0.024574	0.68091
1177	0	0.011988	0.080083	0.023348	23.7	129	0.040445	0.48636
1177	26	0.011988	0.080083	0.023348	24	128	0.040445	0.48636
1177	97	0.011988	0.080083	0.023348	24.5	128.5	0.040445	0.48636
1177	145	0.011988	0.080083	0.023348	25.7	131.5	0.040445	0.48636
1177	180	0.011988	0.080083	0.023348	27.1	132	0.040445	0.48636
1177	237	0.011988	0.080083	0.023348	26.2	132	0.040445	0.48636
1177	250	0.011988	0.080083	0.023348	26.5	132.5	0.040445	0.48636
1177	272	0.011988	0.080083	0.023348	25.8	134.5	0.040445	0.48636
1177	288.37	0.011988	0.080083	0.023348	26.4	133	0.040445	0.48636
1177	300	0.011988	0.080083	0.023348	26	134.5	0.040445	0.48636
1177	335	0.011988	0.080083	0.023348	26.2	135.7	0.040445	0.48636
1177	349	0.011988	0.080083	0.023348	25.9	136.1	0.040445	0.48636
1177	362	0.011988	0.080083	0.023348	26.9	136.5	0.040445	0.48636
1177	390	0.011988	0.080083	0.023348	27.6	136	0.040445	0.48636
1177	405	0.011988	0.080083	0.023348	27.9	136.9	0.040445	0.48636
1177	419	0.011988	0.080083	0.023348	27.3	137.5	0.040445	0.48636
1177	449.37	0.011988	0.080083	0.023348	27.6	137.7	0.040445	0.48636
1177	462	0.011988	0.080083	0.023348	28	138.5	0.040445	0.48636
1177	489	0.011988	0.080083	0.023348	28.3	138.5	0.040445	0.48636
1178	0	0.016574	0.075892	0.018223	13.8	94.5	0.02867	1.1007
1178	66.375	0.016574	0.075892	0.018223	14	94.5	0.02867	1.1007
1178	80	0.016574	0.075892	0.018223	15	94.5	0.02867	1.1007
1178	102	0.016574	0.075892	0.018223	15.4	94.5	0.02867	1.1007
1178	129	0.016574	0.075892	0.018223	15	96.8	0.02867	1.1007
1178	169	0.016574	0.075892	0.018223	14.6	97	0.02867	1.1007
1178	183	0.016574	0.075892	0.018223	15	97	0.02867	1.1007
1178	211	0.016574	0.075892	0.018223	14.8	99	0.02867	1.1007
1179	0	0.013274	0.080163	0.022992	17.6	100	0.011775	2.1963
1179	62	0.013274	0.080163	0.022992	18	102.3	0.011775	2.1963
1179	194	0.013274	0.080163	0.022992	19	104.7	0.011775	2.1963
1180	0	0.011085	0.083438	0.01146	12.5	82	0.069627	1.4181
1180	14	0.011085	0.083438	0.01146	12.5	82.5	0.069627	1.4181
1180	28	0.011085	0.083438	0.01146	12	82.5	0.069627	1.4181
1180	58.375	0.011085	0.083438	0.01146	11.3	82.5	0.069627	1.4181
1180	70	0.011085	0.083438	0.01146	10.9	82.5	0.069627	1.4181
1180	84	0.011085	0.083438	0.01146	10.8	82.5	0.069627	1.4181
1180	140	0.011085	0.083438	0.01146	11.1	82.5	0.069627	1.4181
1180	170.38	0.011085	0.083438	0.01146	11.1	84.4	0.069627	1.4181
1180	203	0.011085	0.083438	0.01146	10.8	84.4	0.069627	1.4181
1180	245	0.011085	0.083438	0.01146	10.8	84.5	0.069627	1.4181
1180	261	0.011085	0.083438	0.01146	10.7	84.5	0.069627	1.4181
1180	275.37	0.011085	0.083438	0.01146	10.7	84.4	0.069627	1.4181
1180	288	0.011085	0.083438	0.01146	10.3	84.4	0.069627	1.4181
1180	335	0.011085	0.083438	0.01146	11	85	0.069627	1.4181
1180	343	0.011085	0.083438	0.01146	11.5	85	0.069627	1.4181
1180	357	0.011085	0.083438	0.01146	12.2	85	0.069627	1.4181
1180	371	0.011085	0.083438	0.01146	11.9	85	0.069627	1.4181
1180	399	0.011085	0.083438	0.01146	12	85.3	0.069627	1.4181
1180	448	0.011085	0.083438	0.01146	12.8	85	0.069627	1.4181
1181	0	0.016381	0.076286	0.018254	17.2	100.5	0.047612	0.61947
1181	35.375	0.016381	0.076286	0.018254	17.6	102.5	0.047612	0.61947
1181	77	0.016381	0.076286	0.018254	18.2	102.8	0.047612	0.61947
1181	105	0.016381	0.076286	0.018254	18.1	103.8	0.047612	0.61947
1181	133	0.016381	0.076286	0.018254	18.6	104	0.047612	0.61947
1181	167	0.016381	0.076286	0.018254	18.8	105	0.047612	0.61947
1181	175	0.016381	0.076286	0.018254	18.7	105	0.047612	0.61947
1181	203	0.016381	0.076286	0.018254	17.9	105.3	0.047612	0.61947
1181	231	0.016381	0.076286	0.018254	18.1	106	0.047612	0.61947
1181	301	0.016381	0.076286	0.018254	19.3	106.5	0.047612	0.61947
1181	384	0.016381	0.076286	0.018254	20	108	0.047612	0.61947
1181	441	0.016381	0.076286	0.018254	20.2	109	0.047612	0.61947
1181	511.37	0.016381	0.076286	0.018254	19.8	110.7	0.047612	0.61947
1182	0	0.015015	0.076985	0.030171	18	110	0.040957	2.053
1182	15.375	0.015015	0.076985	0.030171	19	114	0.040957	2.053
1182	78.375	0.015015	0.076985	0.030171	19.2	115.3	0.040957	2.053
1182	127.38	0.015015	0.076985	0.030171	18.5	117	0.040957	2.053
1182	203	0.015015	0.076985	0.030171	19.4	117.2	0.040957	2.053
1182	260	0.015015	0.076985	0.030171	19.3	118.3	0.040957	2.053
1182	281.37	0.015015	0.076985	0.030171	19.3	118	0.040957	2.053
1182	300	0.015015	0.076985	0.030171	19	118	0.040957	2.053
1182	329	0.015015	0.076985	0.030171	18.9	118	0.040957	2.053
1182	393	0.015015	0.076985	0.030171	20	119.6	0.040957	2.053
1182	489	0.015015	0.076985	0.030171	20.5	121.1	0.040957	2.053
1182	532	0.015015	0.076985	0.030171	20.2	121.2	0.040957	2.053
1183	0	0.01675	0.075526	0.020306	17	101.5	0.015359	1.1417
1183	56	0.01675	0.075526	0.020306	17	104.5	0.015359	1.1417
1183	84	0.01675	0.075526	0.020306	17	102.5	0.015359	1.1417
1183	112	0.01675	0.075526	0.020306	17.1	105.5	0.015359	1.1417
1183	140	0.01675	0.075526	0.020306	17.6	106.2	0.015359	1.1417
1183	168	0.01675	0.075526	0.020306	18.2	106.8	0.015359	1.1417
1183	196	0.01675	0.075526	0.020306	18.6	107	0.015359	1.1417
1183	224	0.01675	0.075526	0.020306	18.7	107.8	0.015359	1.1417
1183	244	0.01675	0.075526	0.020306	19.7	107	0.015359	1.1417
1184	0	0.019254	0.073009	0.015351	20.8	110	0.083962	1.3977
1184	57	0.019254	0.073009	0.015351	21.4	110.5	0.083962	1.3977
1184	114.38	0.019254	0.073009	0.015351	21.9	111.5	0.083962	1.3977
1184	167	0.019254	0.073009	0.015351	22	111.5	0.083962	1.3977
1185	0	0.012905	0.080456	0.02411	34.7	131.5	0.030206	0.40445
1185	133.38	0.012905	0.080456	0.02411	36	133	0.030206	0.40445
1185	222	0.012905	0.080456	0.02411	36.4	134.7	0.030206	0.40445
1186	0	0.018555	0.073605	0.023014	15	99.4	0.0087033	0.60923
1186	56	0.018555	0.073605	0.023014	15	100.8	0.0087033	0.60923
1186	112	0.018555	0.073605	0.023014	15.6	101.5	0.0087033	0.60923
1186	153	0.018555	0.073605	0.023014	15.5	102	0.0087033	0.60923
1186	196	0.018555	0.073605	0.023014	17	102.7	0.0087033	0.60923
1186	218	0.018555	0.073605	0.023014	17.3	102.8	0.0087033	0.60923
1186	259	0.018555	0.073605	0.023014	17	103	0.0087033	0.60923
1187	0	0.012266	0.081496	0.02294	32.4	126.8	0.016383	0.61947
1187	29	0.012266	0.081496	0.02294	31.4	127.2	0.016383	0.61947
1187	42	0.012266	0.081496	0.02294	32	127.2	0.016383	0.61947
1187	56	0.012266	0.081496	0.02294	31.5	128.2	0.016383	0.61947
1187	98	0.012266	0.081496	0.02294	31	128	0.016383	0.61947
1187	112	0.012266	0.081496	0.02294	32.6	129.7	0.016383	0.61947
1187	142	0.012266	0.081496	0.02294	32.8	130	0.016383	0.61947
1187	161	0.012266	0.081496	0.02294	33.7	130	0.016383	0.61947
1187	178.38	0.012266	0.081496	0.02294	33.9	133	0.016383	0.61947
1187	238	0.012266	0.081496	0.02294	33.8	133	0.016383	0.61947
1187	252	0.012266	0.081496	0.02294	33	133	0.016383	0.61947
1187	266	0.012266	0.081496	0.02294	33.5	133	0.016383	0.61947
1187	280	0.012266	0.081496	0.02294	34.5	132.3	0.016383	0.61947
1187	294	0.012266	0.081496	0.02294	34.5	133	0.016383	0.61947
1187	308	0.012266	0.081496	0.02294	35.5	132.3	0.016383	0.61947
1187	378	0.012266	0.081496	0.02294	35.8	133.3	0.016383	0.61947
1187	406	0.012266	0.081496	0.02294	35.9	133.3	0.016383	0.61947
1187	434	0.012266	0.081496	0.02294	36.7	133.5	0.016383	0.61947
1187	448	0.012266	0.081496	0.02294	36.7	133.6	0.016383	0.61947
1187	462	0.012266	0.081496	0.02294	36.5	134.6	0.016383	0.61947
1187	493.37	0.012266	0.081496	0.02294	36.2	134.8	0.016383	0.61947
1187	511	0.012266	0.081496	0.02294	37	134.8	0.016383	0.61947
1188	0	0.014794	0.077862	0.021416	15.3	94	0.017407	0.18943
1188	38.375	0.014794	0.077862	0.021416	15.6	98.5	0.017407	0.18943
1188	63	0.014794	0.077862	0.021416	16.5	99	0.017407	0.18943
1188	91	0.014794	0.077862	0.021416	15.5	100	0.017407	0.18943
1188	120	0.014794	0.077862	0.021416	16.1	100	0.017407	0.18943
1188	148	0.014794	0.077862	0.021416	16.8	100.5	0.017407	0.18943
1188	183	0.014794	0.077862	0.021416	17.5	101.6	0.017407	0.18943
1188	196	0.014794	0.077862	0.021416	17.5	101.5	0.017407	0.18943
1189	0	0.01649	0.075418	0.016485	23.8	110	0.060411	0.74746
1189	28	0.01649	0.075418	0.016485	24.2	110.3	0.060411	0.74746
1189	56	0.01649	0.075418	0.016485	24.7	111	0.060411	0.74746
1189	84	0.01649	0.075418	0.016485	25	111	0.060411	0.74746
1189	133.38	0.01649	0.075418	0.016485	25	112	0.060411	0.74746
1189	161	0.01649	0.075418	0.016485	26	112.3	0.060411	0.74746
1189	293	0.01649	0.075418	0.016485	26.6	116.5	0.060411	0.74746
1189	335	0.01649	0.075418	0.016485	27.3	116.5	0.060411	0.74746
1189	378.37	0.01649	0.075418	0.016485	27.7	116.9	0.060411	0.74746
1189	428	0.01649	0.075418	0.016485	27.6	118	0.060411	0.74746
1189	461	0.01649	0.075418	0.016485	28	118	0.060411	0.74746
1189	515	0.01649	0.075418	0.016485	28.8	118.6	0.060411	0.74746
1190	0	0.015215	0.077262	0.018886	38.4	145.2	0.03123	0.96761
1190	29	0.015215	0.077262	0.018886	37.5	146	0.03123	0.96761
1190	50	0.015215	0.077262	0.018886	38.1	146	0.03123	0.96761
1190	85	0.015215	0.077262	0.018886	37.9	146	0.03123	0.96761
1190	113	0.015215	0.077262	0.018886	38	146.9	0.03123	0.96761
1190	141	0.015215	0.077262	0.018886	38	147.3	0.03123	0.96761
1190	190	0.015215	0.077262	0.018886	38.3	148	0.03123	0.96761
1190	240	0.015215	0.077262	0.018886	39.1	148	0.03123	0.96761
1191	0	0.027406	0.06819	0.019407	61	177	0.010239	1.4437
1191	56	0.027406	0.06819	0.019407	62	178	0.010239	1.4437
1191	221	0.027406	0.06819	0.019407	59	180	0.010239	1.4437
1192	0	0.013598	0.079734	0.021735	16.6	100.3	0.030718	0.44029
1192	16.375	0.013598	0.079734	0.021735	17.8	101.4	0.030718	0.44029
1192	114.38	0.013598	0.079734	0.021735	17.8	103	0.030718	0.44029
1192	233.37	0.013598	0.079734	0.021735	18.1	105.3	0.030718	0.44029
1192	345.37	0.013598	0.079734	0.021735	19.3	106.3	0.030718	0.44029
1192	443.37	0.013598	0.079734	0.021735	19.7	108.5	0.030718	0.44029
1192	517	0.013598	0.079734	0.021735	20.7	110.5	0.030718	0.44029
1193	0	0.015588	0.076315	0.018018	24	122	0.046077	0.94201
1193	42.375	0.015588	0.076315	0.018018	24.5	123.3	0.046077	0.94201
1193	63	0.015588	0.076315	0.018018	25.5	123.3	0.046077	0.94201
1193	98	0.015588	0.076315	0.018018	26	124	0.046077	0.94201
1193	126.38	0.015588	0.076315	0.018018	27.5	126.5	0.046077	0.94201
1193	287.37	0.015588	0.076315	0.018018	26.3	127	0.046077	0.94201
1193	481	0.015588	0.076315	0.018018	27.5	130.5	0.046077	0.94201
1194	0	0.012258	0.081621	0.021806	17.3	97	0.025086	0.34813
1194	28	0.012258	0.081621	0.021806	17.7	97	0.025086	0.34813
1194	56	0.012258	0.081621	0.021806	18	97.8	0.025086	0.34813
1194	110	0.012258	0.081621	0.021806	18.2	100.5	0.025086	0.34813
1194	138	0.012258	0.081621	0.021806	19	99.8	0.025086	0.34813
1194	166	0.012258	0.081621	0.021806	18.2	100	0.025086	0.34813
1194	196	0.012258	0.081621	0.021806	19.1	100	0.025086	0.34813
1194	232.37	0.012258	0.081621	0.021806	18.7	101.5	0.025086	0.34813
1194	267.37	0.012258	0.081621	0.021806	18.9	102.5	0.025086	0.34813
1194	343	0.012258	0.081621	0.021806	19.9	103.5	0.025086	0.34813
1194	455	0.012258	0.081621	0.021806	20	104.2	0.025086	0.34813
1194	503	0.012258	0.081621	0.021806	19.8	104.2	0.025086	0.34813
1195	0	0.020988	0.072777	0.015433	23	121	0.051708	0.36861
1195	15	0.020988	0.072777	0.015433	23	122	0.051708	0.36861
1195	44.375	0.020988	0.072777	0.015433	24	122	0.051708	0.36861
1195	323	0.020988	0.072777	0.015433	25.5	130	0.051708	0.36861
1195	351	0.020988	0.072777	0.015433	26	130	0.051708	0.36861
1195	380.37	0.020988	0.072777	0.015433	26	130.5	0.051708	0.36861
1195	491	0.020988	0.072777	0.015433	26.5	130.5	0.051708	0.36861
1196	0	0.028097	0.068984	0.018647	14.1	92	0.0076794	0.056316
1196	14.375	0.028097	0.068984	0.018647	14.4	92	0.0076794	0.056316
1196	98.375	0.028097	0.068984	0.018647	13.9	93	0.0076794	0.056316
1196	154.38	0.028097	0.068984	0.018647	15	95.5	0.0076794	0.056316
1196	301.37	0.028097	0.068984	0.018647	15	93	0.0076794	0.056316
1196	398	0.028097	0.068984	0.018647	15.5	93	0.0076794	0.056316
1197	0	0.020487	0.070875	0.014779	53.6	151.5	0.057852	0.33277
1197	56	0.020487	0.070875	0.014779	53	153.5	0.057852	0.33277
1197	188	0.020487	0.070875	0.014779	53.5	155	0.057852	0.33277
1197	216	0.020487	0.070875	0.014779	60	152	0.057852	0.33277
1198	0	0.016013	0.076224	0.018648	18.5	99	0.028158	0.20478
1198	92.375	0.016013	0.076224	0.018648	19	100	0.028158	0.20478
1199	0	0.020675	0.070809	0.020602	18.5	105.5	0.060411	0.37373
1199	56	0.020675	0.070809	0.020602	18.5	106	0.060411	0.37373
1199	85	0.020675	0.070809	0.020602	19	106	0.060411	0.37373
1199	133	0.020675	0.070809	0.020602	18.5	109	0.060411	0.37373
1199	161	0.020675	0.070809	0.020602	19	109	0.060411	0.37373
1199	273	0.020675	0.070809	0.020602	20	111.5	0.060411	0.37373
1199	476	0.020675	0.070809	0.020602	20.2	115	0.060411	0.37373
1200	0	0.019017	0.072472	0.015833	20	104	0.057852	0.33789
1200	27	0.019017	0.072472	0.015833	22.5	107.3	0.057852	0.33789
1200	111	0.019017	0.072472	0.015833	22.5	108.6	0.057852	0.33789
1201	0	0.013885	0.079714	0.022029	16	99	0.017919	1.9403
1201	71	0.013885	0.079714	0.022029	16.2	102	0.017919	1.9403
1202	0	0.016497	0.074446	0.016008	31	132	0.045565	0.61947
1202	31	0.016497	0.074446	0.016008	31.9	132	0.045565	0.61947
1202	115	0.016497	0.074446	0.016008	31	132.5	0.045565	0.61947
1202	178.12	0.016497	0.074446	0.016008	32.8	134	0.045565	0.61947
1202	317	0.016497	0.074446	0.016008	34	136	0.045565	0.61947
1202	444	0.016497	0.074446	0.016008	34	138	0.045565	0.61947
1202	507	0.016497	0.074446	0.016008	35	138.7	0.045565	0.61947
1203	0	0.018648	0.072178	0.014279	23	114.5	0.066043	0.32766
1203	42	0.018648	0.072178	0.014279	23	117.8	0.066043	0.32766
1203	85.375	0.018648	0.072178	0.014279	23.9	118	0.066043	0.32766
1203	168	0.018648	0.072178	0.014279	25.5	121.3	0.066043	0.32766
1204	0	0.016025	0.076406	0.020275	23.3	118.3	0.027134	1.1007
1204	97	0.016025	0.076406	0.020275	24.1	120	0.027134	1.1007
1204	134.38	0.016025	0.076406	0.020275	24.1	120.5	0.027134	1.1007
1204	162	0.016025	0.076406	0.020275	24.6	120.8	0.027134	1.1007
1204	190	0.016025	0.076406	0.020275	25	121.2	0.027134	1.1007
1204	218	0.016025	0.076406	0.020275	24.3	121.2	0.027134	1.1007
1204	257	0.016025	0.076406	0.020275	25.6	122.1	0.027134	1.1007
1204	288.37	0.016025	0.076406	0.020275	25.8	122.7	0.027134	1.1007
1204	334	0.016025	0.076406	0.020275	25.9	123.1	0.027134	1.1007
1205	0	0.019611	0.071957	0.015591	17	103.6	0.040957	0.53756
1205	28	0.019611	0.071957	0.015591	16.9	104.8	0.040957	0.53756
1205	59.375	0.019611	0.071957	0.015591	17.3	105.4	0.040957	0.53756
1205	87.375	0.019611	0.071957	0.015591	18.2	105.1	0.040957	0.53756
1205	112	0.019611	0.071957	0.015591	18.1	106.4	0.040957	0.53756
1205	161	0.019611	0.071957	0.015591	18.4	107.4	0.040957	0.53756
1205	189	0.019611	0.071957	0.015591	19	108.6	0.040957	0.53756
1205	217	0.019611	0.071957	0.015591	19	108.8	0.040957	0.53756
1205	247	0.019611	0.071957	0.015591	19	109.5	0.040957	0.53756
1205	275	0.019611	0.071957	0.015591	19.6	109.8	0.040957	0.53756
1205	303	0.019611	0.071957	0.015591	19.4	110	0.040957	0.53756
1205	345.87	0.019611	0.071957	0.015591	19.4	111.2	0.040957	0.53756
1205	429	0.019611	0.071957	0.015591	19.9	112.7	0.040957	0.53756
1206	0	0.01388	0.07897	0.021629	15	101.9	0.026622	0.43517
1206	51	0.01388	0.07897	0.021629	15.2	103.9	0.026622	0.43517
1206	79	0.01388	0.07897	0.021629	15.5	104.6	0.026622	0.43517
1206	107	0.01388	0.07897	0.021629	15.8	106.2	0.026622	0.43517
1206	134	0.01388	0.07897	0.021629	16.3	105.5	0.026622	0.43517
1206	162	0.01388	0.07897	0.021629	16	105.8	0.026622	0.43517
1206	190.88	0.01388	0.07897	0.021629	15.9	106	0.026622	0.43517
1206	246	0.01388	0.07897	0.021629	15.5	107.4	0.026622	0.43517
1206	309	0.01388	0.07897	0.021629	16.4	108.2	0.026622	0.43517
1206	330.87	0.01388	0.07897	0.021629	16.9	108.6	0.026622	0.43517
1206	365.87	0.01388	0.07897	0.021629	17	109.3	0.026622	0.43517
1206	442.87	0.01388	0.07897	0.021629	17.1	110.7	0.026622	0.43517
1206	470.87	0.01388	0.07897	0.021629	17	111	0.026622	0.43517
1207	0	0.012682	0.081127	0.022058	17.5	105.2	0.036861	0.32766
1207	26	0.012682	0.081127	0.022058	18.7	106.7	0.036861	0.32766
1207	69	0.012682	0.081127	0.022058	19.3	107.5	0.036861	0.32766
1207	167	0.012682	0.081127	0.022058	19.9	110	0.036861	0.32766
1207	231.37	0.012682	0.081127	0.022058	20.2	111.2	0.036861	0.32766
1207	259.37	0.012682	0.081127	0.022058	21.1	111.2	0.036861	0.32766
1207	329.37	0.012682	0.081127	0.022058	21.5	112.2	0.036861	0.32766
1207	419	0.012682	0.081127	0.022058	21.4	113.8	0.036861	0.32766
1207	461.87	0.012682	0.081127	0.022058	21.7	116.1	0.036861	0.32766
1208	0	0.015898	0.072682	0.022513	17	108.8	0.021502	0.63483
1208	16.375	0.015898	0.072682	0.022513	17.3	109.6	0.021502	0.63483
1208	44.375	0.015898	0.072682	0.022513	17.2	109.6	0.021502	0.63483
1208	72.375	0.015898	0.072682	0.022513	17	109.6	0.021502	0.63483
1208	93.375	0.015898	0.072682	0.022513	16.7	110.4	0.021502	0.63483
1208	114.38	0.015898	0.072682	0.022513	18	110.4	0.021502	0.63483
1208	182	0.015898	0.072682	0.022513	17.9	110.5	0.021502	0.63483
1208	226.37	0.015898	0.072682	0.022513	18	112	0.021502	0.63483
1208	254.37	0.015898	0.072682	0.022513	18.4	112.2	0.021502	0.63483
1208	310.37	0.015898	0.072682	0.022513	18.7	113.5	0.021502	0.63483
1208	366.37	0.015898	0.072682	0.022513	18.7	114	0.021502	0.63483
1208	394.37	0.015898	0.072682	0.022513	19.2	114.3	0.021502	0.63483
1208	422.37	0.015898	0.072682	0.022513	19.2	115.5	0.021502	0.63483
1208	450.37	0.015898	0.072682	0.022513	17.7	115.5	0.021502	0.63483
1209	0	0.017268	0.074158	0.017987	18.3	108	0.011775	0.27646
1209	35	0.017268	0.074158	0.017987	17.8	108.7	0.011775	0.27646
1209	62	0.017268	0.074158	0.017987	17.4	109	0.011775	0.27646
1209	78.875	0.017268	0.074158	0.017987	17.7	109.5	0.011775	0.27646
1209	112	0.017268	0.074158	0.017987	18.1	110	0.011775	0.27646
1210	0	0.019059	0.072803	0.014824	26.2	126.5	0.043517	0.2611
1210	55	0.019059	0.072803	0.014824	26	128.8	0.043517	0.2611
1210	126	0.019059	0.072803	0.014824	26	129	0.043517	0.2611
1210	175.88	0.019059	0.072803	0.014824	26	130	0.043517	0.2611
1211	0	0.015477	0.076696	0.019132	18	112	0.033277	0.50172
1211	28	0.015477	0.076696	0.019132	18	113.5	0.033277	0.50172
1211	56	0.015477	0.076696	0.019132	18.1	112	0.033277	0.50172
1211	83	0.015477	0.076696	0.019132	17.8	113.2	0.033277	0.50172
1211	112	0.015477	0.076696	0.019132	18.6	112.5	0.033277	0.50172
1211	119.38	0.015477	0.076696	0.019132	18.4	112.5	0.033277	0.50172
1211	137	0.015477	0.076696	0.019132	17	112.5	0.033277	0.50172
1211	168	0.015477	0.076696	0.019132	17.3	112.9	0.033277	0.50172
1211	196	0.015477	0.076696	0.019132	17	114	0.033277	0.50172
1212	0	0.014676	0.077529	0.016614	42.2	139.4	0.055292	0.98297
1212	13	0.014676	0.077529	0.016614	40.2	140	0.055292	0.98297
1212	84	0.014676	0.077529	0.016614	42.6	141.2	0.055292	0.98297
1212	114.38	0.014676	0.077529	0.016614	43.1	142	0.055292	0.98297
1212	126	0.014676	0.077529	0.016614	42.9	142	0.055292	0.98297
1212	140	0.014676	0.077529	0.016614	43	142.5	0.055292	0.98297
1212	168	0.014676	0.077529	0.016614	43.9	142.1	0.055292	0.98297
1212	181	0.014676	0.077529	0.016614	42.6	142.1	0.055292	0.98297
1212	212.37	0.014676	0.077529	0.016614	41.4	144.5	0.055292	0.98297
1212	238	0.014676	0.077529	0.016614	41.2	144	0.055292	0.98297
1212	266	0.014676	0.077529	0.016614	42.9	144.2	0.055292	0.98297
1212	294	0.014676	0.077529	0.016614	42.8	144.4	0.055292	0.98297
1212	322	0.014676	0.077529	0.016614	43.5	145	0.055292	0.98297
1212	350	0.014676	0.077529	0.016614	44.5	144	0.055292	0.98297
1212	378	0.014676	0.077529	0.016614	44	145.6	0.055292	0.98297
1212	406	0.014676	0.077529	0.016614	44.3	145.5	0.055292	0.98297
1212	462	0.014676	0.077529	0.016614	44.9	146.3	0.055292	0.98297
1213	0	0.011053	0.083617	0.026631	36.8	135.6	0.022014	0.93177
1213	70.375	0.011053	0.083617	0.026631	36.5	137	0.022014	0.93177
1213	182.38	0.011053	0.083617	0.026631	37	138.2	0.022014	0.93177
1214	0	0.018826	0.073677	0.015554	56.8	168.6	0.072699	0.71163
1214	14.375	0.018826	0.073677	0.015554	58.5	169	0.072699	0.71163
1214	60	0.018826	0.073677	0.015554	62.7	169.1	0.072699	0.71163
1214	77.375	0.018826	0.073677	0.015554	62.5	169.1	0.072699	0.71163
1214	98.375	0.018826	0.073677	0.015554	64	169.1	0.072699	0.71163
1214	105.38	0.018826	0.073677	0.015554	65	169.1	0.072699	0.71163
1214	140.38	0.018826	0.073677	0.015554	63.8	169.2	0.072699	0.71163
1214	147	0.018826	0.073677	0.015554	64	169.5	0.072699	0.71163
1214	167	0.018826	0.073677	0.015554	61.7	169.5	0.072699	0.71163
1214	181.38	0.018826	0.073677	0.015554	61.5	169.5	0.072699	0.71163
1215	0	0.013395	0.079799	0.018824	18	99.5	0.024574	1.0239
1215	287	0.013395	0.079799	0.018824	19.7	104	0.024574	1.0239
1215	343	0.013395	0.079799	0.018824	20.4	104.7	0.024574	1.0239
1215	401.37	0.013395	0.079799	0.018824	20.8	105.6	0.024574	1.0239
1216	0	0.014981	0.077626	0.01981	20.7	107.5	0.02867	0.61435
1217	0	0.014999	0.077619	0.020678	15.5	91	0.023038	0.91129
1217	172.38	0.014999	0.077619	0.020678	17.9	98	0.023038	0.91129
1218	0	0.016969	0.075216	0.017565	12.4	92	0.037885	0.78842
1218	52.375	0.016969	0.075216	0.017565	13.3	96.5	0.037885	0.78842
1219	0	0.013265	0.080064	0.022747	18.7	102.5	0.030206	1.0956
1220	0	0.013159	0.081214	0.023925	21.5	110.5	0.033277	1.5564
1220	96	0.013159	0.081214	0.023925	21.5	112	0.033277	1.5564
1220	128.38	0.013159	0.081214	0.023925	22	113	0.033277	1.5564
1220	254.37	0.013159	0.081214	0.023925	22.4	113.5	0.033277	1.5564
1220	436.37	0.013159	0.081214	0.023925	22.7	116.8	0.033277	1.5564
1221	0	0.013655	0.079483	0.021406	26.4	122	0.027134	0.87033
1221	78.375	0.013655	0.079483	0.021406	26	122.5	0.027134	0.87033
1221	170.38	0.013655	0.079483	0.021406	27	123	0.027134	0.87033
1222	0	0.013598	0.079752	0.021416	18.8	101.5	0.02099	0.72187
1222	124	0.013598	0.079752	0.021416	18	104.5	0.02099	0.72187
1223	0	0.011207	0.08335	0.026567	17	100.4	0.024574	1.0802
1223	92	0.011207	0.08335	0.026567	19	107	0.024574	1.0802
1224	0	0.010934	0.084173	0.028081	18.8	97.5	0.025086	0.92665
1224	144.38	0.010934	0.084173	0.028081	21	103	0.025086	0.92665
1225	0	0.015132	0.077252	0.018591	18.5	106.5	0.019455	0.80378
1225	34.375	0.015132	0.077252	0.018591	19	109	0.019455	0.80378
1225	197.38	0.015132	0.077252	0.018591	20.8	111.5	0.019455	0.80378
1226	0	0.015199	0.077387	0.01971	69.3	160	0.030206	0.62459
1227	0	0.014242	0.078822	0.021124	14.6	97	0.016895	0.63995
1228	0	0.01461	0.078108	0.019904	20.5	110.3	0.024574	0.79354
1228	85.375	0.01461	0.078108	0.019904	20.8	112.4	0.024574	0.79354
1228	111	0.01461	0.078108	0.019904	21	112.4	0.024574	0.79354
1228	147	0.01461	0.078108	0.019904	20.5	113.5	0.024574	0.79354
1228	183.38	0.01461	0.078108	0.019904	21.5	113.5	0.024574	0.79354
1228	211.37	0.01461	0.078108	0.019904	21.3	113.5	0.024574	0.79354
1228	239.37	0.01461	0.078108	0.019904	20.5	114	0.024574	0.79354
1228	273	0.01461	0.078108	0.019904	20	115.3	0.024574	0.79354
1228	302.37	0.01461	0.078108	0.019904	22	115.3	0.024574	0.79354
1228	329	0.01461	0.078108	0.019904	22	115.5	0.024574	0.79354
1228	357	0.01461	0.078108	0.019904	22.5	115.5	0.024574	0.79354
1228	407.37	0.01461	0.078108	0.019904	21.7	116.5	0.024574	0.79354
1229	0	0.018869	0.073452	0.020432	16	104	0.030206	0.7321
1229	100.38	0.018869	0.073452	0.020432	18	112	0.030206	0.7321
1229	195	0.018869	0.073452	0.020432	19.7	113	0.030206	0.7321
1229	386.37	0.018869	0.073452	0.020432	20	114	0.030206	0.7321
1229	407.37	0.018869	0.073452	0.020432	20	115	0.030206	0.7321
1230	0	0.012491	0.08089	0.023306	24	119	0.024062	0.79866
1230	35.375	0.012491	0.08089	0.023306	25	121	0.024062	0.79866
1230	336	0.012491	0.08089	0.023306	28	123.5	0.024062	0.79866
1231	0	0.01573	0.076649	0.025502	18.5	109.5	0.093177	0.92665
1231	34.375	0.01573	0.076649	0.025502	19.5	109.5	0.093177	0.92665
1231	55	0.01573	0.076649	0.025502	19.5	120	0.093177	0.92665
1231	146.38	0.01573	0.076649	0.025502	21	113	0.093177	0.92665
1231	216	0.01573	0.076649	0.025502	23.5	114	0.093177	0.92665
1231	279	0.01573	0.076649	0.025502	21	115	0.093177	0.92665
1231	342	0.01573	0.076649	0.025502	22.4	116	0.093177	0.92665
1231	398	0.01573	0.076649	0.025502	22.5	116.5	0.093177	0.92665
1231	461	0.01573	0.076649	0.025502	21	119	0.093177	0.92665
1232	0	0.014582	0.078138	0.020397	30	133	0.02867	0.94201
1232	42	0.014582	0.078138	0.020397	30	135	0.02867	0.94201
1232	77.375	0.014582	0.078138	0.020397	28	135.5	0.02867	0.94201
1232	133.38	0.014582	0.078138	0.020397	30.5	136	0.02867	0.94201
1232	175.38	0.014582	0.078138	0.020397	32	137	0.02867	0.94201
1232	203.38	0.014582	0.078138	0.020397	31	137	0.02867	0.94201
1233	0	0.01469	0.077987	0.020149	36	140	0.03123	0.76282
1234	0	0.012687	0.080515	0.021824	27.7	121	0.03123	0.79866
1234	63	0.012687	0.080515	0.021824	32	127.5	0.03123	0.79866
1234	231	0.012687	0.080515	0.021824	31.5	129	0.03123	0.79866
1234	301	0.012687	0.080515	0.021824	31.9	130.3	0.03123	0.79866
1234	336	0.012687	0.080515	0.021824	33.3	130.3	0.03123	0.79866
1235	0	0.011959	0.082103	0.024833	23	113.9	0.017407	0.84474
1235	43.375	0.011959	0.082103	0.024833	22	115	0.017407	0.84474
1235	98	0.011959	0.082103	0.024833	22.6	115.9	0.017407	0.84474
1236	0	0.020211	0.072151	0.016996	16.1	105	0.0076794	0.097273
1237	0	0.01549	0.077019	0.019306	30	135	0.027134	1.1775
1237	252	0.01549	0.077019	0.019306	30.9	138	0.027134	1.1775
1237	350	0.01549	0.077019	0.019306	32	137	0.027134	1.1775
1238	0	0.016269	0.076067	0.017702	21.5	111	0.031742	1.1263
1238	119.37	0.016269	0.076067	0.017702	21.3	113.6	0.031742	1.1263
1238	154	0.016269	0.076067	0.017702	21.7	113	0.031742	1.1263
1238	231	0.016269	0.076067	0.017702	22.3	113.7	0.031742	1.1263
1238	280.37	0.016269	0.076067	0.017702	22	114	0.031742	1.1263
1238	301.37	0.016269	0.076067	0.017702	22.1	114	0.031742	1.1263
1239	0	0.013874	0.079205	0.021513	18.8	110	0.034301	0.82938
1239	91.375	0.013874	0.079205	0.021513	22.5	120	0.034301	0.82938
1239	182	0.013874	0.079205	0.021513	21.3	118	0.034301	0.82938
1239	198.37	0.013874	0.079205	0.021513	22.6	118	0.034301	0.82938
1239	463	0.013874	0.079205	0.021513	22.8	122	0.034301	0.82938
1240	0	0.012676	0.080906	0.022989	25.5	130.5	0.019455	0.68603
1240	84	0.012676	0.080906	0.022989	26.6	133	0.019455	0.68603
1241	0	0.014865	0.07777	0.0192	17	108	0.036861	0.83962
1242	0	0.013445	0.079788	0.021692	15	93	0.017919	1.5052
1242	135.37	0.013445	0.079788	0.021692	15	94	0.017919	1.5052
1242	210	0.013445	0.079788	0.021692	17	94	0.017919	1.5052
1242	282.37	0.013445	0.079788	0.021692	17.1	95	0.017919	1.5052
1243	0	0.011992	0.081885	0.019092	29	131	0.013311	1.6485
1243	128	0.011992	0.081885	0.019092	30.5	131	0.013311	1.6485
1243	310	0.011992	0.081885	0.019092	30.9	140.5	0.013311	1.6485
1243	381.37	0.011992	0.081885	0.019092	30.8	140.5	0.013311	1.6485
1243	429	0.011992	0.081885	0.019092	32.3	139	0.013311	1.6485
1243	494.37	0.011992	0.081885	0.019092	33	140	0.013311	1.6485
1244	0	0.014331	0.078481	0.020464	20	97	0.022014	0.80378
1244	84.875	0.014331	0.078481	0.020464	19.5	103	0.022014	0.80378
1244	102	0.014331	0.078481	0.020464	17.9	103	0.022014	0.80378
1245	0	0.014215	0.07866	0.021062	17.5	98	0.022526	0.68603
1245	30	0.014215	0.07866	0.021062	17.6	100	0.022526	0.68603
1245	79.375	0.014215	0.07866	0.021062	17.5	101	0.022526	0.68603
1245	93.375	0.014215	0.07866	0.021062	18.5	101	0.022526	0.68603
1245	126	0.014215	0.07866	0.021062	18.8	102	0.022526	0.68603
1245	154	0.014215	0.07866	0.021062	19.7	102	0.022526	0.68603
1245	198.37	0.014215	0.07866	0.021062	19.5	103	0.022526	0.68603
1245	237	0.014215	0.07866	0.021062	20	105	0.022526	0.68603
1245	345.37	0.014215	0.07866	0.021062	19	106	0.022526	0.68603
1245	380	0.014215	0.07866	0.021062	20	107	0.022526	0.68603
1245	415.37	0.014215	0.07866	0.021062	21.3	107	0.022526	0.68603
1246	0	0.013231	0.080029	0.023684	22	114	0.035837	0.79354
1247	0	0.013085	0.080346	0.027004	17.1	103	0.032254	0.83962
1247	35	0.013085	0.080346	0.027004	16.6	101.8	0.032254	0.83962
1247	90	0.013085	0.080346	0.027004	18	104	0.032254	0.83962
1247	167	0.013085	0.080346	0.027004	17.7	104.5	0.032254	0.83962
1248	0	0.015629	0.076858	0.019108	28.3	129.3	0.024062	0.79354
1248	14.375	0.015629	0.076858	0.019108	28.5	129.3	0.024062	0.79354
1248	57.375	0.015629	0.076858	0.019108	28.3	131.5	0.024062	0.79354
1248	78.375	0.015629	0.076858	0.019108	29.2	132	0.024062	0.79354
1248	140	0.015629	0.076858	0.019108	29.4	134	0.024062	0.79354
1248	182	0.015629	0.076858	0.019108	30.7	134	0.024062	0.79354
1248	280	0.015629	0.076858	0.019108	31.9	136	0.024062	0.79354
1248	315	0.015629	0.076858	0.019108	32.5	136.5	0.024062	0.79354
1248	330.37	0.015629	0.076858	0.019108	36.5	137	0.024062	0.79354
1248	351.37	0.015629	0.076858	0.019108	32.4	137	0.024062	0.79354
1248	379.37	0.015629	0.076858	0.019108	31.9	137.5	0.024062	0.79354
1248	454	0.015629	0.076858	0.019108	31.6	138	0.024062	0.79354
1249	0	0.013896	0.079059	0.021405	23	126	0.030206	1.4744
1249	63	0.013896	0.079059	0.021405	23.1	127	0.030206	1.4744
1250	0	0.013527	0.079662	0.022162	17	97.5	0.042493	0.75258
1250	38.375	0.013527	0.079662	0.022162	17.5	96.5	0.042493	0.75258
1250	105	0.013527	0.079662	0.022162	16.8	98	0.042493	0.75258
1250	135	0.013527	0.079662	0.022162	16.2	98	0.042493	0.75258
1250	199.38	0.013527	0.079662	0.022162	18.1	99	0.042493	0.75258
1250	213.38	0.013527	0.079662	0.022162	18.2	99.5	0.042493	0.75258
1251	0	0.01294	0.080408	0.015309	14.9	96.5	0.018943	1.2645
1251	28	0.01294	0.080408	0.015309	14.9	97	0.018943	1.2645
1251	71.375	0.01294	0.080408	0.015309	14.7	98	0.018943	1.2645
1251	85.375	0.01294	0.080408	0.015309	14.8	97	0.018943	1.2645
1251	119	0.01294	0.080408	0.015309	15.8	99	0.018943	1.2645
1251	145	0.01294	0.080408	0.015309	15.6	99	0.018943	1.2645
1251	182	0.01294	0.080408	0.015309	16.1	99	0.018943	1.2645
1251	244	0.01294	0.080408	0.015309	17	100	0.018943	1.2645
1251	287	0.01294	0.080408	0.015309	17	101	0.018943	1.2645
1251	329	0.01294	0.080408	0.015309	16.7	101.5	0.018943	1.2645
1251	364	0.01294	0.080408	0.015309	17.2	102	0.018943	1.2645
1251	399	0.01294	0.080408	0.015309	17.4	102.5	0.018943	1.2645
1251	420	0.01294	0.080408	0.015309	17.4	104.5	0.018943	1.2645
1251	469	0.01294	0.080408	0.015309	17.4	104	0.018943	1.2645
1251	490	0.01294	0.080408	0.015309	17.4	103.5	0.018943	1.2645
1252	0	0.012148	0.081838	0.02313	22.1	112	0.029182	0.92153
1252	91	0.012148	0.081838	0.02313	21.8	113.5	0.029182	0.92153
1252	155.38	0.012148	0.081838	0.02313	22.1	114.5	0.029182	0.92153
1252	187	0.012148	0.081838	0.02313	22.1	114	0.029182	0.92153
1252	218	0.012148	0.081838	0.02313	22.3	116	0.029182	0.92153
1252	244	0.012148	0.081838	0.02313	22.8	116	0.029182	0.92153
1252	316.37	0.012148	0.081838	0.02313	22.9	117.5	0.029182	0.92153
1252	363	0.012148	0.081838	0.02313	24	117	0.029182	0.92153
1252	412	0.012148	0.081838	0.02313	23.9	120	0.029182	0.92153
1253	0	0.026033	0.067332	0.014974	11.5	88	0.016895	0.38397
1253	82	0.026033	0.067332	0.014974	12.3	90	0.016895	0.38397
1253	155.38	0.026033	0.067332	0.014974	11.8	90.8	0.016895	0.38397
1254	0	0.012801	0.080925	0.023599	13	92.5	0.020478	1.7304
1254	69	0.012801	0.080925	0.023599	14	95	0.020478	1.7304
1254	167	0.012801	0.080925	0.023599	14.8	97.5	0.020478	1.7304
1254	194	0.012801	0.080925	0.023599	15.5	97.5	0.020478	1.7304
1255	0	0.015361	0.077126	0.019231	17.3	102	0.017919	1.0393
1255	55	0.015361	0.077126	0.019231	17.1	104.5	0.017919	1.0393
1255	126.38	0.015361	0.077126	0.019231	18	106	0.017919	1.0393
1255	181	0.015361	0.077126	0.019231	18.7	107.5	0.017919	1.0393
1256	0	0.017787	0.074157	0.016882	17.2	104	0.035837	0.99832
1256	77.375	0.017787	0.074157	0.016882	18.8	108	0.035837	0.99832
1256	161.37	0.017787	0.074157	0.016882	19.3	108	0.035837	0.99832
1256	314	0.017787	0.074157	0.016882	19.6	110.5	0.035837	0.99832
1257	0	0.014521	0.078216	0.020351	27.5	133.5	0.029694	0.87033
1257	63.375	0.014521	0.078216	0.020351	27.1	134	0.029694	0.87033
1257	119.37	0.014521	0.078216	0.020351	28.4	135	0.029694	0.87033
1258	0	0.012755	0.080874	0.023456	15.2	99	0.020478	1.797
1258	91	0.012755	0.080874	0.023456	15.7	100	0.020478	1.797
1259	0	0.011206	0.083397	0.02461	24.5	122	0.026622	1.1724
1259	35	0.011206	0.083397	0.02461	25.6	126.5	0.026622	1.1724
1259	196.38	0.011206	0.083397	0.02461	28.3	126	0.026622	1.1724
1259	238	0.011206	0.083397	0.02461	29.5	126	0.026622	1.1724
1259	385	0.011206	0.083397	0.02461	29	129	0.026622	1.1724
1259	476	0.011206	0.083397	0.02461	30.8	129.5	0.026622	1.1724
1260	0	0.015919	0.076434	0.018615	17	100	0.019455	0.94713
1260	58.375	0.015919	0.076434	0.018615	17.7	103	0.019455	0.94713
1260	99	0.015919	0.076434	0.018615	17.3	103	0.019455	0.94713
1261	0	0.016774	0.075382	0.01718	13.1	95	0.049148	1.1775
1261	119.38	0.016774	0.075382	0.01718	12.5	97	0.049148	1.1775
1261	217.37	0.016774	0.075382	0.01718	14.1	100	0.049148	1.1775
1262	0	0.015333	0.077161	0.01948	21	106	0.025598	0.92665
1262	85.375	0.015333	0.077161	0.01948	21.3	108.3	0.025598	0.92665
1262	260.37	0.015333	0.077161	0.01948	21.4	113.3	0.025598	0.92665
1262	281.37	0.015333	0.077161	0.01948	22.2	111.8	0.025598	0.92665
1262	322	0.015333	0.077161	0.01948	23.1	111.8	0.025598	0.92665
1262	442.37	0.015333	0.077161	0.01948	23.5	114.8	0.025598	0.92665
1263	0	0.015758	0.076502	0.017257	12	90	0.037373	1.2901
1263	225.37	0.015758	0.076502	0.017257	13.9	96	0.037373	1.2901
1263	245	0.015758	0.076502	0.017257	12.3	96	0.037373	1.2901
1263	371	0.015758	0.076502	0.017257	13	94	0.037373	1.2901
1264	0	0.0091445	0.088752	0.036092	14.5	89	0.013311	0
1265	0	0.0116	0.082707	0.0099082	20.2	109.5	0.014847	1.198
1265	77	0.0116	0.082707	0.0099082	20.5	112	0.014847	1.198
1265	162.38	0.0116	0.082707	0.0099082	22.5	112.5	0.014847	1.198
1266	0	0.013879	0.079129	0.01763	24	130	0.025086	0.75258
1266	22.375	0.013879	0.079129	0.01763	25	130	0.025086	0.75258
1266	36.375	0.013879	0.079129	0.01763	25.5	130	0.025086	0.75258
1266	42	0.013879	0.079129	0.01763	25.2	130.5	0.025086	0.75258
1267	0	0.019565	0.072592	0.015738	18.2	104.5	0.038397	0.77306
1267	22.375	0.019565	0.072592	0.015738	19.4	109.2	0.038397	0.77306
1267	210	0.019565	0.072592	0.015738	20.4	111.9	0.038397	0.77306
1268	0	0.011148	0.083558	0.018357	16.9	99	0.010751	1.0495
1268	42.375	0.011148	0.083558	0.018357	17	100	0.010751	1.0495
1268	252	0.011148	0.083558	0.018357	17	107	0.010751	1.0495
1268	294	0.011148	0.083558	0.018357	17	108	0.010751	1.0495
1268	315.37	0.011148	0.083558	0.018357	18	109	0.010751	1.0495
1268	430	0.011148	0.083558	0.018357	19	110	0.010751	1.0495
1269	0	0.013758	0.079279	0.020999	21.5	115	0.016895	0.86009
1269	22.375	0.013758	0.079279	0.020999	22	115	0.016895	0.86009
1269	28	0.013758	0.079279	0.020999	22	120	0.016895	0.86009
1270	0	0.014807	0.07785	0.020467	18	110	0.041981	0.82938
1270	28	0.014807	0.07785	0.020467	17.5	110	0.041981	0.82938
1270	91.375	0.014807	0.07785	0.020467	17.5	110.5	0.041981	0.82938
1271	0	0.018219	0.07389	0.016677	14.5	95	0.030718	1.0905
1271	98	0.018219	0.07389	0.016677	13.5	97	0.030718	1.0905
1271	161	0.018219	0.07389	0.016677	15.1	96	0.030718	1.0905
1271	216	0.018219	0.07389	0.016677	15	98.5	0.030718	1.0905
1272	0	0.017529	0.0748	0.015199	30.8	136	0.0471	0.72699
1272	19	0.017529	0.0748	0.015199	30.3	136	0.0471	0.72699
1272	47	0.017529	0.0748	0.015199	30	136	0.0471	0.72699
1272	131	0.017529	0.0748	0.015199	30.3	137	0.0471	0.72699
1272	194	0.017529	0.0748	0.015199	30.3	138	0.0471	0.72699
1272	215	0.017529	0.0748	0.015199	30.5	139	0.0471	0.72699
1272	279.87	0.017529	0.0748	0.015199	30.6	139	0.0471	0.72699
1272	306	0.017529	0.0748	0.015199	31	140	0.0471	0.72699
1272	341	0.017529	0.0748	0.015199	30.4	141	0.0471	0.72699
1272	432	0.017529	0.0748	0.015199	30.5	142	0.0471	0.72699
1272	495	0.017529	0.0748	0.015199	31.3	142	0.0471	0.72699
1272	538	0.017529	0.0748	0.015199	31	141	0.0471	0.72699
1273	0	0.017831	0.074463	0.017205	22.5	121	0.028158	1.6946
1273	103	0.017831	0.074463	0.017205	23	122	0.028158	1.6946
1274	0	0.016535	0.075916	0.018823	50.6	141	0.043517	1.0854
1274	8.375	0.016535	0.075916	0.018823	50.2	141	0.043517	1.0854
1274	15.375	0.016535	0.075916	0.018823	49.2	141	0.043517	1.0854
1274	56	0.016535	0.075916	0.018823	49.5	141.5	0.043517	1.0854
1274	78.375	0.016535	0.075916	0.018823	49.5	142	0.043517	1.0854
1274	91	0.016535	0.075916	0.018823	50	142	0.043517	1.0854
1274	113.38	0.016535	0.075916	0.018823	49	142	0.043517	1.0854
1274	189	0.016535	0.075916	0.018823	48.5	143	0.043517	1.0854
1274	231	0.016535	0.075916	0.018823	46.8	144.5	0.043517	1.0854
1274	259	0.016535	0.075916	0.018823	47	144.5	0.043517	1.0854
1274	288.37	0.016535	0.075916	0.018823	44.5	145	0.043517	1.0854
1274	301	0.016535	0.075916	0.018823	46	145	0.043517	1.0854
1274	336	0.016535	0.075916	0.018823	42.4	145.5	0.043517	1.0854
1274	351	0.016535	0.075916	0.018823	44	145.5	0.043517	1.0854
1274	427	0.016535	0.075916	0.018823	45	145.5	0.043517	1.0854
1274	448	0.016535	0.075916	0.018823	44	146	0.043517	1.0854
1274	462	0.016535	0.075916	0.018823	43.7	147	0.043517	1.0854
1274	484.37	0.016535	0.075916	0.018823	45.8	147	0.043517	1.0854
1274	491.37	0.016535	0.075916	0.018823	44	147	0.043517	1.0854
1274	552	0.016535	0.075916	0.018823	46	147	0.043517	1.0854
1274	560	0.016535	0.075916	0.018823	47	147	0.043517	1.0854
1275	0	0.014076	0.078737	0.021155	62.6	156	0.011263	0.12799
1275	55.875	0.014076	0.078737	0.021155	64	156	0.011263	0.12799
1275	225.38	0.014076	0.078737	0.021155	67	158	0.011263	0.12799
1275	259	0.014076	0.078737	0.021155	67	159	0.011263	0.12799
1275	329	0.014076	0.078737	0.021155	68.2	160.4	0.011263	0.12799
1276	0	0.01593	0.076461	0.019841	19.3	116	0.02867	1.9096
1276	35.375	0.01593	0.076461	0.019841	19.9	116	0.02867	1.9096
1276	84	0.01593	0.076461	0.019841	20.5	116.5	0.02867	1.9096
1276	112.38	0.01593	0.076461	0.019841	20.5	116	0.02867	1.9096
1276	133	0.01593	0.076461	0.019841	21	116	0.02867	1.9096
1276	154	0.01593	0.076461	0.019841	21.5	116.5	0.02867	1.9096
1276	182	0.01593	0.076461	0.019841	19.7	118.9	0.02867	1.9096
1276	217	0.01593	0.076461	0.019841	20.9	119.8	0.02867	1.9096
1276	259	0.01593	0.076461	0.019841	20.4	120.8	0.02867	1.9096
1276	280	0.01593	0.076461	0.019841	20	120	0.02867	1.9096
1276	301	0.01593	0.076461	0.019841	20.2	120.2	0.02867	1.9096
1276	336	0.01593	0.076461	0.019841	20.1	120.2	0.02867	1.9096
1276	364	0.01593	0.076461	0.019841	22	121.2	0.02867	1.9096
1276	378.37	0.01593	0.076461	0.019841	22.2	122.2	0.02867	1.9096
1276	385.37	0.01593	0.076461	0.019841	22	122.2	0.02867	1.9096
1276	399	0.01593	0.076461	0.019841	22	124	0.02867	1.9096
1276	413	0.01593	0.076461	0.019841	23	124	0.02867	1.9096
1276	427	0.01593	0.076461	0.019841	22.7	123.2	0.02867	1.9096
1276	448.37	0.01593	0.076461	0.019841	22.3	123.2	0.02867	1.9096
1276	462.37	0.01593	0.076461	0.019841	22.6	123.2	0.02867	1.9096
1276	476	0.01593	0.076461	0.019841	23.2	123.2	0.02867	1.9096
1276	490	0.01593	0.076461	0.019841	23.4	123.4	0.02867	1.9096
1277	0	0.015106	0.077453	0.020051	15	104.5	0.035325	3.0615
1277	28	0.015106	0.077453	0.020051	15	104	0.035325	3.0615
1277	42.375	0.015106	0.077453	0.020051	14	104	0.035325	3.0615
1277	70.375	0.015106	0.077453	0.020051	17.3	105.7	0.035325	3.0615
1277	98	0.015106	0.077453	0.020051	17.3	106	0.035325	3.0615
1277	140	0.015106	0.077453	0.020051	17.2	106.9	0.035325	3.0615
1277	182.38	0.015106	0.077453	0.020051	18	107	0.035325	3.0615
1278	0	0.014035	0.078855	0.024121	31	136	0.074234	1.4284
1278	13	0.014035	0.078855	0.024121	31.5	136	0.074234	1.4284
1278	62	0.014035	0.078855	0.024121	33	136	0.074234	1.4284
1278	70	0.014035	0.078855	0.024121	33.8	137	0.074234	1.4284
1278	90	0.014035	0.078855	0.024121	34	138	0.074234	1.4284
1279	0	0.014877	0.077759	0.019934	20.5	110	0.02099	0.99832
1279	28	0.014877	0.077759	0.019934	21	110	0.02099	0.99832
1279	57.375	0.014877	0.077759	0.019934	22	110	0.02099	0.99832
1279	71	0.014877	0.077759	0.019934	22	111	0.02099	0.99832
1279	99.375	0.014877	0.077759	0.019934	20	112	0.02099	0.99832
1279	218	0.014877	0.077759	0.019934	21.5	114	0.02099	0.99832
1279	435.37	0.014877	0.077759	0.019934	22	114.7	0.02099	0.99832
1280	0	0.014892	0.077747	0.019669	20	110	0.02867	0.88569
1280	28	0.014892	0.077747	0.019669	21.2	109.5	0.02867	0.88569
1280	84	0.014892	0.077747	0.019669	20.6	111	0.02867	0.88569
1280	105	0.014892	0.077747	0.019669	21.5	111.5	0.02867	0.88569
1280	126	0.014892	0.077747	0.019669	20	112	0.02867	0.88569
1280	140	0.014892	0.077747	0.019669	20	111	0.02867	0.88569
1280	203.37	0.014892	0.077747	0.019669	22	112.2	0.02867	0.88569
1280	216	0.014892	0.077747	0.019669	21.5	112.2	0.02867	0.88569
1280	230	0.014892	0.077747	0.019669	22	112	0.02867	0.88569
1281	0	0.014034	0.079026	0.021308	24.6	119.4	0.025598	0.71163
1281	28	0.014034	0.079026	0.021308	24.9	119.5	0.025598	0.71163
1281	106.38	0.014034	0.079026	0.021308	23.8	121.9	0.025598	0.71163
1281	140	0.014034	0.079026	0.021308	24.2	121.4	0.025598	0.71163
1281	182	0.014034	0.079026	0.021308	24.6	123.4	0.025598	0.71163
1281	266	0.014034	0.079026	0.021308	25.3	124.4	0.025598	0.71163
1281	350	0.014034	0.079026	0.021308	26.4	125.1	0.025598	0.71163
1281	400.37	0.014034	0.079026	0.021308	26.5	126.5	0.025598	0.71163
1281	442.37	0.014034	0.079026	0.021308	26.8	128.4	0.025598	0.71163
1282	0	0.015117	0.077483	0.019613	45	171	0.017919	2.2014
1283	0	0.011024	0.083991	0.027222	50	165	0.015359	3.7629
1284	0	0.01834	0.073863	0.015988	24	121.5	0.051196	0.471
1284	7.375	0.01834	0.073863	0.015988	23	124	0.051196	0.471
1284	88	0.01834	0.073863	0.015988	23.9	124	0.051196	0.471
1284	119	0.01834	0.073863	0.015988	24	124	0.051196	0.471
1284	161	0.01834	0.073863	0.015988	24	126.5	0.051196	0.471
1284	189.38	0.01834	0.073863	0.015988	25.2	126.5	0.051196	0.471
1284	224.37	0.01834	0.073863	0.015988	24.6	126.5	0.051196	0.471
1284	455.37	0.01834	0.073863	0.015988	27	126.5	0.051196	0.471
1285	0	0.017053	0.075013	0.017678	11.5	95	0.021502	0.79866
1286	0	0.015011	0.077597	0.019779	20.7	110.5	0.041981	1.7151
1287	0	0.011358	0.083206	0.026729	22.4	111	0.048124	0.70651
1287	42	0.011358	0.083206	0.026729	21	110.8	0.048124	0.70651
1287	62	0.011358	0.083206	0.026729	21	112.3	0.048124	0.70651
1287	104.38	0.011358	0.083206	0.026729	21	113	0.048124	0.70651
1287	195.38	0.011358	0.083206	0.026729	22	114.1	0.048124	0.70651
1287	375.37	0.011358	0.083206	0.026729	22.6	114.8	0.048124	0.70651
1287	438.37	0.011358	0.083206	0.026729	22.5	118.6	0.048124	0.70651
1288	0	0.014271	0.079987	0.021624	31.6	130	0.015359	0.73722
1288	7.375	0.014271	0.079987	0.021624	31	131	0.015359	0.73722
1288	106.38	0.014271	0.079987	0.021624	34	133	0.015359	0.73722
1288	161.38	0.014271	0.079987	0.021624	36	133.5	0.015359	0.73722
1288	294	0.014271	0.079987	0.021624	33.6	133.5	0.015359	0.73722
1288	309.37	0.014271	0.079987	0.021624	38.1	134.5	0.015359	0.73722
1288	501	0.014271	0.079987	0.021624	37.5	137	0.015359	0.73722
1289	0	0.019664	0.072133	0.015668	15.3	103	0.035325	1.2645
1289	57.375	0.019664	0.072133	0.015668	16	103	0.035325	1.2645
1289	92.375	0.019664	0.072133	0.015668	17.5	104	0.035325	1.2645
1289	154.38	0.019664	0.072133	0.015668	17	106	0.035325	1.2645
1290	0	0.012905	0.080257	0.023389	16	105	0.019455	1.3362
1290	8.375	0.012905	0.080257	0.023389	16.2	105	0.019455	1.3362
1291	0	0.016346	0.075494	0.018504	15.1	95	0.015871	0.97785
1292	0	0.017861	0.073967	0.017396	17.4	106	0.032766	0.61947
1293	0	0.015893	0.076406	0.019198	16.8	100	0.017919	0.471
1293	108.38	0.015893	0.076406	0.019198	16.9	100	0.017919	0.471
1294	0	0.021567	0.070612	0.013145	12.2	87	0.036349	1.157
1294	27	0.021567	0.070612	0.013145	13.4	90.5	0.036349	1.157
1295	0	0.013772	0.079231	0.021473	21.5	114	0.02099	0.46077
1296	0	0.012772	0.080525	0.022641	50.1	165	0.030718	0.77818
1296	63	0.012772	0.080525	0.022641	50	165	0.030718	0.77818
1296	219.37	0.012772	0.080525	0.022641	52	168	0.030718	0.77818
1296	240.37	0.012772	0.080525	0.022641	50.5	169	0.030718	0.77818
1296	324.37	0.012772	0.080525	0.022641	52.4	168	0.030718	0.77818
1296	356	0.012772	0.080525	0.022641	53.5	170	0.030718	0.77818
1296	387.37	0.012772	0.080525	0.022641	53	169	0.030718	0.77818
1297	0	0.014827	0.077778	0.019664	17.1	104	0.019455	1.9711
1297	126.88	0.014827	0.077778	0.019664	20	109.5	0.019455	1.9711
1298	0	0.016236	0.0756	0.020767	23.5	117	0.012287	1.3465
1298	22.375	0.016236	0.0756	0.020767	23.4	118	0.012287	1.3465
1298	78.375	0.016236	0.0756	0.020767	23.7	118	0.012287	1.3465
1298	106.38	0.016236	0.0756	0.020767	24.2	119	0.012287	1.3465
1298	133	0.016236	0.0756	0.020767	24	119.5	0.012287	1.3465
1298	160	0.016236	0.0756	0.020767	24.2	119.5	0.012287	1.3465
1298	189	0.016236	0.0756	0.020767	24.7	120	0.012287	1.3465
1298	273	0.016236	0.0756	0.020767	25.1	121.5	0.012287	1.3465
1298	307	0.016236	0.0756	0.020767	25.4	122	0.012287	1.3465
1298	335	0.016236	0.0756	0.020767	25.8	122	0.012287	1.3465
1298	364	0.016236	0.0756	0.020767	26	123	0.012287	1.3465
1298	400.37	0.016236	0.0756	0.020767	25.7	123	0.012287	1.3465
1298	456.37	0.016236	0.0756	0.020767	25.8	123.5	0.012287	1.3465
1298	491.37	0.016236	0.0756	0.020767	26	124.5	0.012287	1.3465
1298	533.38	0.016236	0.0756	0.020767	26.1	125.5	0.012287	1.3465
1299	0	0.010853	0.084419	0.02212	26.2	131.5	0.015871	1.1366
1299	57	0.010853	0.084419	0.02212	28.2	131	0.015871	1.1366
1299	107	0.010853	0.084419	0.02212	26.2	131	0.015871	1.1366
1299	134	0.010853	0.084419	0.02212	27.3	132	0.015871	1.1366
1299	184	0.010853	0.084419	0.02212	28.8	133	0.015871	1.1366
1299	275.37	0.010853	0.084419	0.02212	30.4	133	0.015871	1.1366
1299	331	0.010853	0.084419	0.02212	31.6	134.2	0.015871	1.1366
1299	374.37	0.010853	0.084419	0.02212	33	135.5	0.015871	1.1366
1299	400	0.010853	0.084419	0.02212	32.7	135.5	0.015871	1.1366
1299	427	0.010853	0.084419	0.02212	32.8	136.8	0.015871	1.1366
1300	0	0.023839	0.069182	0.013822	22	116	0.026622	0.84474
1300	63	0.023839	0.069182	0.013822	23	117.5	0.026622	0.84474
1300	80.375	0.023839	0.069182	0.013822	24.2	119	0.026622	0.84474
1301	0	0.014417	0.078319	0.015605	19.2	113	0.062971	0.89081
1301	22.375	0.014417	0.078319	0.015605	19.7	112.2	0.062971	0.89081
1301	77	0.014417	0.078319	0.015605	21	113.5	0.062971	0.89081
1301	143	0.014417	0.078319	0.015605	20.9	115.5	0.062971	0.89081
1301	176	0.014417	0.078319	0.015605	20.5	115	0.062971	0.89081
1301	210	0.014417	0.078319	0.015605	20.5	115.5	0.062971	0.89081
1301	237	0.014417	0.078319	0.015605	20.4	116.8	0.062971	0.89081
1301	302.37	0.014417	0.078319	0.015605	22.4	117.5	0.062971	0.89081
1301	386.37	0.014417	0.078319	0.015605	22.6	118.4	0.062971	0.89081
1301	413	0.014417	0.078319	0.015605	22.6	118.5	0.062971	0.89081
1302	0	0.012847	0.080324	0.024175	64	152	0.029694	1.8175
1302	42	0.012847	0.080324	0.024175	62.7	154.2	0.029694	1.8175
1302	105	0.012847	0.080324	0.024175	62	154.2	0.029694	1.8175
[truncated: 868 more rows]

## Sheet: PK_(fix,bio,mm,cent)^MTX
ID	TIME	Vml	Kml	Keff	WEIGHT	HEIGHT	INIMTX	INITGN
1001	0	0.0316	0.53667	0.021084	23.5	110	0.031742	0.30718
1001	76	0.0316	0.53667	0.021084	24.5	114	0.031742	0.30718
1001	160	0.0316	0.53667	0.021084	24.8	114	0.031742	0.30718
1001	195	0.0316	0.53667	0.021084	24.7	115.5	0.031742	0.30718
1001	251.37	0.0316	0.53667	0.021084	25	117.5	0.031742	0.30718
1002	0	0.022703	0.57344	0.030243	20	114	0.014847	1.0905
1002	158.38	0.022703	0.57344	0.030243	22.8	118.5	0.014847	1.0905
1002	176	0.022703	0.57344	0.030243	23.1	119.1	0.014847	1.0905
1003	0	0.031682	0.53521	0.020724	44.5	140.5	0.02355	0.39421
1004	0	0.028161	0.54753	0.02482	28.9	139.3	0.03123	0.74746
1004	13.875	0.028161	0.54753	0.02482	30	140	0.03123	0.74746
1004	55.875	0.028161	0.54753	0.02482	29	140	0.03123	0.74746
1004	76.875	0.028161	0.54753	0.02482	28.8	140	0.03123	0.74746
1004	129	0.028161	0.54753	0.02482	29.4	140.5	0.03123	0.74746
1004	146	0.028161	0.54753	0.02482	30.1	140.5	0.03123	0.74746
1004	195	0.028161	0.54753	0.02482	30.6	140.5	0.03123	0.74746
1004	223	0.028161	0.54753	0.02482	29.8	142	0.03123	0.74746
1004	258	0.028161	0.54753	0.02482	29.5	142	0.03123	0.74746
1004	344.37	0.028161	0.54753	0.02482	31	143.5	0.03123	0.74746
1004	399.37	0.028161	0.54753	0.02482	33.2	143.5	0.03123	0.74746
1005	0	0.032382	0.53281	0.020033	17.7	103.5	0.02867	1.0393
1005	15	0.032382	0.53281	0.020033	18.5	103.5	0.02867	1.0393
1005	93.375	0.032382	0.53281	0.020033	18.8	105	0.02867	1.0393
1005	168	0.032382	0.53281	0.020033	18.3	106.5	0.02867	1.0393
1006	0	0.034565	0.52741	0.017662	18.7	105	0.025598	0.5222
1006	24.875	0.034565	0.52741	0.017662	18.1	105	0.025598	0.5222
1006	150	0.034565	0.52741	0.017662	19.2	105	0.025598	0.5222
1006	193.12	0.034565	0.52741	0.017662	19.5	108.5	0.025598	0.5222
1006	269	0.034565	0.52741	0.017662	19.4	109	0.025598	0.5222
1006	332	0.034565	0.52741	0.017662	20.6	110.5	0.025598	0.5222
1007	0	0.024002	0.57148	0.010798	21.2	99.5	0.029694	0.7321
1007	49	0.024002	0.57148	0.010798	22	103.5	0.029694	0.7321
1007	126	0.024002	0.57148	0.010798	22.1	105	0.029694	0.7321
1007	182	0.024002	0.57148	0.010798	23.1	105.5	0.029694	0.7321
1007	322	0.024002	0.57148	0.010798	24.1	108.5	0.029694	0.7321
1007	357.87	0.024002	0.57148	0.010798	24.6	108.5	0.029694	0.7321
1007	413.87	0.024002	0.57148	0.010798	24.4	109.5	0.029694	0.7321
1008	0	0.028442	0.5463	0.02124	21.3	110	0.0081914	0.030718
1008	29	0.028442	0.5463	0.02124	21.5	108	0.0081914	0.030718
1008	43	0.028442	0.5463	0.02124	21	106	0.0081914	0.030718
1008	57	0.028442	0.5463	0.02124	20	106.5	0.0081914	0.030718
1008	88.375	0.028442	0.5463	0.02124	20.2	106.9	0.0081914	0.030718
1008	144.38	0.028442	0.5463	0.02124	20	108	0.0081914	0.030718
1008	193	0.028442	0.5463	0.02124	21	108	0.0081914	0.030718
1008	396	0.028442	0.5463	0.02124	24.2	111.5	0.0081914	0.030718
1008	501.37	0.028442	0.5463	0.02124	25.8	113.5	0.0081914	0.030718
1008	543.38	0.028442	0.5463	0.02124	24.5	115	0.0081914	0.030718
1009	0	0.0302	0.54036	0.028603	25.4	115.3	0.027646	0.44541
1009	48	0.0302	0.54036	0.028603	24.4	115.3	0.027646	0.44541
1009	203	0.0302	0.54036	0.028603	25.4	126.5	0.027646	0.44541
1010	0	0.032787	0.55087	0.022409	18	113.4	0.022526	0.79866
1010	49	0.032787	0.55087	0.022409	19.5	114	0.022526	0.79866
1010	63	0.032787	0.55087	0.022409	19.7	114	0.022526	0.79866
1010	227	0.032787	0.55087	0.022409	20.1	118.3	0.022526	0.79866
1010	356.87	0.032787	0.55087	0.022409	21	120	0.022526	0.79866
1010	371	0.032787	0.55087	0.022409	21	119.5	0.022526	0.79866
1010	518.38	0.032787	0.55087	0.022409	22.4	122.3	0.022526	0.79866
1011	0	0.030724	0.53762	0.023758	17.5	97.5	0.024062	0.44541
1011	104	0.030724	0.53762	0.023758	18.4	101.5	0.024062	0.44541
1011	132	0.030724	0.53762	0.023758	18.4	103	0.024062	0.44541
1011	213	0.030724	0.53762	0.023758	17.7	103	0.024062	0.44541
1011	328	0.030724	0.53762	0.023758	19.1	104	0.024062	0.44541
1011	356	0.030724	0.53762	0.023758	19	104.5	0.024062	0.44541
1011	419	0.030724	0.53762	0.023758	19.3	106	0.024062	0.44541
1012	0	0.036843	0.49989	0.024367	17.1	101	0.011775	0.092153
1012	67	0.036843	0.49989	0.024367	18.2	104.5	0.011775	0.092153
1012	207	0.036843	0.49989	0.024367	18.2	105	0.011775	0.092153
1012	350	0.036843	0.49989	0.024367	19.2	108	0.011775	0.092153
1012	452	0.036843	0.49989	0.024367	20.1	108	0.011775	0.092153
1013	0	0.031278	0.53467	0.023642	22.5	120	0.011775	1.5
1013	108.88	0.031278	0.53467	0.023642	23.6	122.3	0.011775	1.5
1013	259	0.031278	0.53467	0.023642	24.1	124.5	0.011775	1.5
1013	304.87	0.031278	0.53467	0.023642	23.9	124.5	0.011775	1.5
1013	465	0.031278	0.53467	0.023642	25.5	126.5	0.011775	1.5
1014	0	0.027032	0.55297	0.028609	14.1	99	0.0076794	1.1878
1014	7	0.027032	0.55297	0.028609	15.2	102	0.0076794	1.1878
1014	51	0.027032	0.55297	0.028609	15.4	102	0.0076794	1.1878
1014	119.38	0.027032	0.55297	0.028609	15.6	103	0.0076794	1.1878
1015	0	0.031948	0.53465	0.021348	18.6	98	0.02355	0.74746
1015	139.38	0.031948	0.53465	0.021348	19.9	101	0.02355	0.74746
1015	242	0.031948	0.53465	0.021348	20	101.5	0.02355	0.74746
1015	312	0.031948	0.53465	0.021348	20.3	101.5	0.02355	0.74746
1015	375	0.031948	0.53465	0.021348	19.6	101.5	0.02355	0.74746
1015	522	0.031948	0.53465	0.021348	21.9	105	0.02355	0.74746
1016	0	0.030659	0.5384	0.020609	16	99.7	0.014335	1.4693
1016	162.38	0.030659	0.5384	0.020609	17.9	104	0.014335	1.4693
1016	182	0.030659	0.5384	0.020609	15.9	104	0.014335	1.4693
1017	0	0.034804	0.52563	0.017944	20.6	110	0.050172	1.1212
1017	21.375	0.034804	0.52563	0.017944	21.4	111.5	0.050172	1.1212
1017	100	0.034804	0.52563	0.017944	20	114	0.050172	1.1212
1017	133	0.034804	0.52563	0.017944	21.9	115	0.050172	1.1212
1017	196	0.034804	0.52563	0.017944	21.9	116	0.050172	1.1212
1018	0	0.022818	0.57076	0.03007	39.2	147.5	0.017919	0.82426
1019	0	0.031106	0.53655	0.021079	34.2	142	0.033789	1.5615
1019	60	0.031106	0.53655	0.021079	33.8	144.4	0.033789	1.5615
1020	0	0.030158	0.53947	0.019753	20	112	0.033789	0.58364
1020	56	0.030158	0.53947	0.019753	19.6	112	0.033789	0.58364
1020	323	0.030158	0.53947	0.019753	21.4	116	0.033789	0.58364
1020	441	0.030158	0.53947	0.019753	23.2	118	0.033789	0.58364
1020	532	0.030158	0.53947	0.019753	24.5	119	0.033789	0.58364
1021	0	0.030638	0.53621	0.030323	27.8	120.5	0.027134	1.1366
1021	21.875	0.030638	0.53621	0.030323	27.8	124.5	0.027134	1.1366
1021	56	0.030638	0.53621	0.030323	25	124.5	0.027134	1.1366
1021	92	0.030638	0.53621	0.030323	24	124.5	0.027134	1.1366
1021	111	0.030638	0.53621	0.030323	24.1	124.5	0.027134	1.1366
1021	127	0.030638	0.53621	0.030323	23.9	120.5	0.027134	1.1366
1021	190.38	0.030638	0.53621	0.030323	25.4	120.5	0.027134	1.1366
1021	246.38	0.030638	0.53621	0.030323	24.9	120.5	0.027134	1.1366
1022	0	0.030636	0.5373	0.020971	26.9	115	0.028158	1.2492
1022	15	0.030636	0.5373	0.020971	26	118.5	0.028158	1.2492
1022	73.375	0.030636	0.5373	0.020971	26.5	117.5	0.028158	1.2492
1023	0	0.047407	0.50558	0.023607	16.4	98	0.025086	1.9813
1023	22.875	0.047407	0.50558	0.023607	16.4	100	0.025086	1.9813
1023	37	0.047407	0.50558	0.023607	15.6	100	0.025086	1.9813
1023	105	0.047407	0.50558	0.023607	16.5	102.5	0.025086	1.9813
1023	133	0.047407	0.50558	0.023607	16.6	102.5	0.025086	1.9813
1023	245	0.047407	0.50558	0.023607	17.1	104	0.025086	1.9813
1023	302	0.047407	0.50558	0.023607	17.3	106.8	0.025086	1.9813
1023	364	0.047407	0.50558	0.023607	18	107.8	0.025086	1.9813
1023	499	0.047407	0.50558	0.023607	19.5	109.5	0.025086	1.9813
1024	0	0.023556	0.56832	0.029523	15.7	91.7	0.025086	2.4165
1024	14	0.023556	0.56832	0.029523	15.4	91.7	0.025086	2.4165
1024	72.375	0.023556	0.56832	0.029523	16	95	0.025086	2.4165
1024	84	0.023556	0.56832	0.029523	15.8	94	0.025086	2.4165
1025	0	0.034127	0.5248	0.021117	17.5	103.2	0.08345	0.95737
1025	15.375	0.034127	0.5248	0.021117	17.6	104.3	0.08345	0.95737
1025	221.38	0.034127	0.5248	0.021117	18.4	110.5	0.08345	0.95737
1026	0	0.032632	0.53276	0.019453	30	134.5	0.049148	1.4949
1026	35	0.032632	0.53276	0.019453	30.6	134.5	0.049148	1.4949
1026	126	0.032632	0.53276	0.019453	33.3	136.5	0.049148	1.4949
1026	161	0.032632	0.53276	0.019453	33.7	137.5	0.049148	1.4949
1026	182.38	0.032632	0.53276	0.019453	33.5	138.5	0.049148	1.4949
1026	217	0.032632	0.53276	0.019453	32.5	138	0.049148	1.4949
1026	273	0.032632	0.53276	0.019453	34.2	138	0.049148	1.4949
1026	413	0.032632	0.53276	0.019453	38.1	141.4	0.049148	1.4949
1027	0	0.061499	0.47003	0.011277	20.8	115.5	0.022014	1.0034
1027	56	0.061499	0.47003	0.011277	20.7	115.5	0.022014	1.0034
1027	77	0.061499	0.47003	0.011277	23.9	119	0.022014	1.0034
1028	0	0.037621	0.5168	0.016593	15.8	115	0.02867	3.123
1028	343	0.037621	0.5168	0.016593	19	115	0.02867	3.123
1028	434	0.037621	0.5168	0.016593	20	115.5	0.02867	3.123
1029	0	0.027628	0.55142	0.022694	20.5	111.5	0.029182	0.86009
1029	73	0.027628	0.55142	0.022694	20.8	115.5	0.029182	0.86009
1029	206.38	0.027628	0.55142	0.022694	20.6	117	0.029182	0.86009
1030	0	0.033872	0.52797	0.022466	23.5	114.5	0.019966	0.92153
1030	20	0.033872	0.52797	0.022466	24	119	0.019966	0.92153
1030	70.375	0.033872	0.52797	0.022466	24.8	119	0.019966	0.92153
1030	181	0.033872	0.52797	0.022466	26.4	120	0.019966	0.92153
1031	0	0.039525	0.51196	0.016717	25	125.5	0.032254	1.0854
1031	42.375	0.039525	0.51196	0.016717	24	125.5	0.032254	1.0854
1031	125	0.039525	0.51196	0.016717	25.3	129	0.032254	1.0854
1032	0	0.022452	0.57291	0.028899	15	97	0.018943	0.76282
1032	98	0.022452	0.57291	0.028899	16.9	99.5	0.018943	0.76282
1032	223	0.022452	0.57291	0.028899	17.9	100.8	0.018943	0.76282
1033	0	0.055362	0.50121	0.029847	24.8	118.1	0.018943	0
1033	49	0.055362	0.50121	0.029847	24.6	118.5	0.018943	0
1033	119	0.055362	0.50121	0.029847	24.4	118.9	0.018943	0
1033	189	0.055362	0.50121	0.029847	25.8	119.3	0.018943	0
1033	298	0.055362	0.50121	0.029847	28	122.2	0.018943	0
1033	352.37	0.055362	0.50121	0.029847	27.4	124	0.018943	0
1033	399	0.055362	0.50121	0.029847	28.9	124.8	0.018943	0
1033	457.37	0.055362	0.50121	0.029847	29.7	126.3	0.018943	0
1033	490	0.055362	0.50121	0.029847	30	127.4	0.018943	0
1034	0	0.029111	0.54406	0.022544	21.4	113.5	0.034301	0.8345
1034	91	0.029111	0.54406	0.022544	22.3	116	0.034301	0.8345
1034	175	0.029111	0.54406	0.022544	22.7	116.7	0.034301	0.8345
1034	189	0.029111	0.54406	0.022544	23.8	117.5	0.034301	0.8345
1035	0	0.035118	0.52381	0.018847	16.3	93	0.02611	0.75258
1035	14	0.035118	0.52381	0.018847	15	93	0.02611	0.75258
1035	113	0.035118	0.52381	0.018847	16.5	96.8	0.02611	0.75258
1036	0	0.038395	0.51423	0.018906	17.7	98.5	0.047612	0.86009
1036	63.875	0.038395	0.51423	0.018906	18.1	101.2	0.047612	0.86009
1036	148.38	0.038395	0.51423	0.018906	19.4	103	0.047612	0.86009
1036	175	0.038395	0.51423	0.018906	19.7	104.1	0.047612	0.86009
1037	0	0.03359	0.52497	0.024935	31.3	143.2	0.037885	0.32766
1037	55	0.03359	0.52497	0.024935	32.3	143.5	0.037885	0.32766
1037	90.375	0.03359	0.52497	0.024935	31.7	143.5	0.037885	0.32766
1037	181	0.03359	0.52497	0.024935	32.4	145	0.037885	0.32766
1038	0	0.052752	0.49242	0.025007	22.1	121.4	0.030718	1.3106
1038	57.375	0.052752	0.49242	0.025007	23.1	123.5	0.030718	1.3106
1038	184.38	0.052752	0.49242	0.025007	23.4	123.5	0.030718	1.3106
1038	224	0.052752	0.49242	0.025007	24	124.8	0.030718	1.3106
1038	280	0.052752	0.49242	0.025007	24.7	125.3	0.030718	1.3106
1038	322	0.052752	0.49242	0.025007	24.9	126.6	0.030718	1.3106
1038	415	0.052752	0.49242	0.025007	26.2	127.8	0.030718	1.3106
1038	469	0.052752	0.49242	0.025007	26.4	127.4	0.030718	1.3106
1038	499	0.052752	0.49242	0.025007	27	128.4	0.030718	1.3106
1038	518	0.052752	0.49242	0.025007	27	129.3	0.030718	1.3106
1039	0	0.034425	0.52415	0.017935	20	103.7	0.020478	1.1366
1039	12	0.034425	0.52415	0.017935	20	103.9	0.020478	1.1366
1039	112	0.034425	0.52415	0.017935	21.5	106.5	0.020478	1.1366
1039	161	0.034425	0.52415	0.017935	22.2	107.4	0.020478	1.1366
1039	203	0.034425	0.52415	0.017935	22.5	107.8	0.020478	1.1366
1039	231	0.034425	0.52415	0.017935	21.5	109.1	0.020478	1.1366
1039	343	0.034425	0.52415	0.017935	24	110.1	0.020478	1.1366
1039	406	0.034425	0.52415	0.017935	23.5	111.1	0.020478	1.1366
1039	441.37	0.034425	0.52415	0.017935	22.9	112.1	0.020478	1.1366
1039	481	0.034425	0.52415	0.017935	22.9	112.2	0.020478	1.1366
1040	0	0.033756	0.52671	0.020843	26.5	132.6	0.038397	0.89593
1040	7	0.033756	0.52671	0.020843	27.2	133.8	0.038397	0.89593
1040	42	0.033756	0.52671	0.020843	27.2	134.2	0.038397	0.89593
1040	133	0.033756	0.52671	0.020843	29.5	135.5	0.038397	0.89593
1040	226	0.033756	0.52671	0.020843	28.4	137.3	0.038397	0.89593
1040	295	0.033756	0.52671	0.020843	28.6	138.1	0.038397	0.89593
1040	357	0.033756	0.52671	0.020843	29.6	138.4	0.038397	0.89593
1040	399	0.033756	0.52671	0.020843	29.7	139.3	0.038397	0.89593
1040	455	0.033756	0.52671	0.020843	29.4	139.3	0.038397	0.89593
1040	513.38	0.033756	0.52671	0.020843	30.4	139.9	0.038397	0.89593
1041	0	0.051038	0.47896	0.027464	13	86.3	0.010239	0.77306
1041	42	0.051038	0.47896	0.027464	13.5	88.6	0.010239	0.77306
1041	161	0.051038	0.47896	0.027464	14.8	90	0.010239	0.77306
1041	211	0.051038	0.47896	0.027464	14.5	90	0.010239	0.77306
1042	0	0.031204	0.5375	0.021919	22.7	115.1	0.0020478	0.14335
1042	21	0.031204	0.5375	0.021919	22.9	115.8	0.0020478	0.14335
1042	62	0.031204	0.5375	0.021919	23.5	115.8	0.0020478	0.14335
1042	89.375	0.031204	0.5375	0.021919	22.9	116.5	0.0020478	0.14335
1043	0	0.031302	0.52334	0.02132	15.3	99.1	0.02099	1.9966
1043	41	0.031302	0.52334	0.02132	15.7	99.1	0.02099	1.9966
1043	110	0.031302	0.52334	0.02132	15.9	101.7	0.02099	1.9966
1043	154	0.031302	0.52334	0.02132	16.6	102.3	0.02099	1.9966
1043	210	0.031302	0.52334	0.02132	16.8	103.3	0.02099	1.9966
1043	257	0.031302	0.52334	0.02132	15.7	103.5	0.02099	1.9966
1043	329	0.031302	0.52334	0.02132	16.4	104.4	0.02099	1.9966
1043	385	0.031302	0.52334	0.02132	17.6	105.3	0.02099	1.9966
1043	502	0.031302	0.52334	0.02132	18.4	107.2	0.02099	1.9966
1044	0	0.031793	0.54392	0.014679	13.4	97	0.028158	1.2185
1044	68	0.031793	0.54392	0.014679	13	97.1	0.028158	1.2185
1044	103	0.031793	0.54392	0.014679	13.6	98.7	0.028158	1.2185
1044	110	0.031793	0.54392	0.014679	13.4	98.9	0.028158	1.2185
1044	173	0.031793	0.54392	0.014679	14.1	100.6	0.028158	1.2185
1044	215	0.031793	0.54392	0.014679	14.4	100.4	0.028158	1.2185
1044	251	0.031793	0.54392	0.014679	13.7	100.7	0.028158	1.2185
1044	267	0.031793	0.54392	0.014679	14	100.9	0.028158	1.2185
1044	287	0.031793	0.54392	0.014679	14	101.4	0.028158	1.2185
1044	334	0.031793	0.54392	0.014679	14.7	101.5	0.028158	1.2185
1044	355	0.031793	0.54392	0.014679	14.8	102.4	0.028158	1.2185
1044	392	0.031793	0.54392	0.014679	14.5	103.5	0.028158	1.2185
1044	420	0.031793	0.54392	0.014679	15.2	104.2	0.028158	1.2185
1044	453	0.031793	0.54392	0.014679	15.1	104.7	0.028158	1.2185
1044	516	0.031793	0.54392	0.014679	15.3	104.7	0.028158	1.2185
1045	0	0.032681	0.53143	0.019983	32.3	131.6	0.029694	0.62971
1045	14	0.032681	0.53143	0.019983	32.3	132.4	0.029694	0.62971
1045	49	0.032681	0.53143	0.019983	32.4	133	0.029694	0.62971
1045	77	0.032681	0.53143	0.019983	32.4	132.7	0.029694	0.62971
1045	126	0.032681	0.53143	0.019983	33.3	133.2	0.029694	0.62971
1046	0	0.049476	0.48702	0.016395	17.6	100.7	0.012799	1.1622
1046	42	0.049476	0.48702	0.016395	16.6	102.7	0.012799	1.1622
1046	92	0.049476	0.48702	0.016395	18.9	102.9	0.012799	1.1622
1046	127.37	0.049476	0.48702	0.016395	19.4	103.4	0.012799	1.1622
1046	169.38	0.049476	0.48702	0.016395	19	104.8	0.012799	1.1622
1047	0	0.034657	0.5284	0.020346	21.2	106.7	0.039421	1.0239
1047	21	0.034657	0.5284	0.020346	22	108.5	0.039421	1.0239
1047	57.375	0.034657	0.5284	0.020346	21.9	108.9	0.039421	1.0239
1047	91	0.034657	0.5284	0.020346	22.1	110.2	0.039421	1.0239
1047	126	0.034657	0.5284	0.020346	22.5	110.8	0.039421	1.0239
1047	176	0.034657	0.5284	0.020346	22.1	111.2	0.039421	1.0239
1047	247	0.034657	0.5284	0.020346	21.4	112.4	0.039421	1.0239
1047	287	0.034657	0.5284	0.020346	22.7	113.2	0.039421	1.0239
1047	357	0.034657	0.5284	0.020346	23.4	114.3	0.039421	1.0239
1047	448	0.034657	0.5284	0.020346	25.1	115	0.039421	1.0239
1047	504	0.034657	0.5284	0.020346	26	116.2	0.039421	1.0239
1048	0	0.035955	0.52017	0.018444	16.3	96.6	0.027134	1.6741
1048	77.375	0.035955	0.52017	0.018444	16.3	96.8	0.027134	1.6741
1048	175.38	0.035955	0.52017	0.018444	16.3	100.6	0.027134	1.6741
1049	0	0.029462	0.56356	0.023006	25.3	132.8	0.014335	0.34813
1049	70	0.029462	0.56356	0.023006	26.1	134	0.014335	0.34813
1049	156	0.029462	0.56356	0.023006	27.1	135.5	0.014335	0.34813
1049	203	0.029462	0.56356	0.023006	28.3	136.1	0.014335	0.34813
1049	259	0.029462	0.56356	0.023006	28	136.5	0.014335	0.34813
1049	315	0.029462	0.56356	0.023006	27.8	137.4	0.014335	0.34813
1049	423.37	0.029462	0.56356	0.023006	28	139.5	0.014335	0.34813
1049	442	0.029462	0.56356	0.023006	29.4	139.8	0.014335	0.34813
1049	504	0.029462	0.56356	0.023006	29.5	140	0.014335	0.34813
1050	0	0.035823	0.52315	0.018666	20.7	119.1	0.018431	0.53756
1050	28	0.035823	0.52315	0.018666	21	119.8	0.018431	0.53756
1050	45.375	0.035823	0.52315	0.018666	21	120	0.018431	0.53756
1050	56	0.035823	0.52315	0.018666	21	120.3	0.018431	0.53756
1050	98	0.035823	0.52315	0.018666	20.9	121.6	0.018431	0.53756
1050	185	0.035823	0.52315	0.018666	22	123.2	0.018431	0.53756
1050	206.38	0.035823	0.52315	0.018666	19.8	123.2	0.018431	0.53756
1051	0	0.03526	0.52261	0.018121	19	102.2	0.062459	0.55292
1051	29	0.03526	0.52261	0.018121	18.5	103.5	0.062459	0.55292
1051	58	0.03526	0.52261	0.018121	19.2	104.3	0.062459	0.55292
1051	85	0.03526	0.52261	0.018121	19.8	105.3	0.062459	0.55292
1051	137.38	0.03526	0.52261	0.018121	19.7	106	0.062459	0.55292
1052	0	0.049122	0.49162	0.024032	20.3	112.8	0.086521	0.59899
1052	57	0.049122	0.49162	0.024032	20.8	113.5	0.086521	0.59899
1052	86.375	0.049122	0.49162	0.024032	20.8	113	0.086521	0.59899
1052	114	0.049122	0.49162	0.024032	21.5	113	0.086521	0.59899
1052	191.38	0.049122	0.49162	0.024032	22.1	114.5	0.086521	0.59899
1052	233.37	0.049122	0.49162	0.024032	21.4	116	0.086521	0.59899
1052	261.37	0.049122	0.49162	0.024032	21.8	116.9	0.086521	0.59899
1052	282	0.049122	0.49162	0.024032	21.5	116.9	0.086521	0.59899
1052	289.37	0.049122	0.49162	0.024032	21.5	117.1	0.086521	0.59899
1052	345.37	0.049122	0.49162	0.024032	21.6	117.1	0.086521	0.59899
1052	373.37	0.049122	0.49162	0.024032	22.5	118.8	0.086521	0.59899
1052	422	0.049122	0.49162	0.024032	22.5	120	0.086521	0.59899
1052	471.37	0.049122	0.49162	0.024032	24	118.7	0.086521	0.59899
1053	0	0.028058	0.54706	0.020792	53.2	157.2	0.036861	1.2645
1053	35	0.028058	0.54706	0.020792	53.5	158.3	0.036861	1.2645
1053	73.125	0.028058	0.54706	0.020792	53.5	159.4	0.036861	1.2645
1053	84	0.028058	0.54706	0.020792	53.7	159.9	0.036861	1.2645
1053	121	0.028058	0.54706	0.020792	53.8	160.6	0.036861	1.2645
1053	168	0.028058	0.54706	0.020792	54.5	162.6	0.036861	1.2645
1053	224	0.028058	0.54706	0.020792	60.6	164	0.036861	1.2645
1054	0	0.025237	0.55917	0.024955	34.5	130.6	0.023038	2.3806
1054	42	0.025237	0.55917	0.024955	35.7	132.6	0.023038	2.3806
1054	89	0.025237	0.55917	0.024955	34.5	130	0.023038	2.3806
1054	152	0.025237	0.55917	0.024955	35.7	135.5	0.023038	2.3806
1054	217	0.025237	0.55917	0.024955	37	136.6	0.023038	2.3806
1055	0	0.034992	0.535	0.019837	19.5	110.3	0.028158	0.52732
1055	56	0.034992	0.535	0.019837	19.6	111.4	0.028158	0.52732
1055	91	0.034992	0.535	0.019837	20.3	113	0.028158	0.52732
1055	147	0.034992	0.535	0.019837	21.2	112.3	0.028158	0.52732
1055	231	0.034992	0.535	0.019837	22	113.2	0.028158	0.52732
1055	262.37	0.034992	0.535	0.019837	22.7	113.7	0.028158	0.52732
1055	290.37	0.034992	0.535	0.019837	22.2	115	0.028158	0.52732
1055	366	0.034992	0.535	0.019837	22.9	115.5	0.028158	0.52732
1055	399	0.034992	0.535	0.019837	23.5	115.5	0.028158	0.52732
1055	427	0.034992	0.535	0.019837	22.8	115.6	0.028158	0.52732
1055	464	0.034992	0.535	0.019837	24	116.1	0.028158	0.52732
1056	0	0.031015	0.53966	0.021846	23.9	129.5	0.030206	0.88057
1056	28	0.031015	0.53966	0.021846	23.6	130	0.030206	0.88057
1056	77	0.031015	0.53966	0.021846	24.5	130.5	0.030206	0.88057
1056	105	0.031015	0.53966	0.021846	25.3	131.3	0.030206	0.88057
1056	133	0.031015	0.53966	0.021846	25	131.2	0.030206	0.88057
1056	170	0.031015	0.53966	0.021846	25.1	131.5	0.030206	0.88057
1056	198	0.031015	0.53966	0.021846	27	131.5	0.030206	0.88057
1056	231	0.031015	0.53966	0.021846	28	132.7	0.030206	0.88057
1056	303	0.031015	0.53966	0.021846	26.9	133.5	0.030206	0.88057
1056	331	0.031015	0.53966	0.021846	27.5	133.5	0.030206	0.88057
1056	359	0.031015	0.53966	0.021846	27.5	133.1	0.030206	0.88057
1056	401	0.031015	0.53966	0.021846	28.4	134	0.030206	0.88057
1056	435.37	0.031015	0.53966	0.021846	28.1	133.8	0.030206	0.88057
1056	479.37	0.031015	0.53966	0.021846	28.9	135.4	0.030206	0.88057
1057	0	0.028782	0.5472	0.017568	18.6	110	0.010751	1.0086
1057	77	0.028782	0.5472	0.017568	20.9	107	0.010751	1.0086
1057	136.38	0.028782	0.5472	0.017568	20	108.7	0.010751	1.0086
1057	163	0.028782	0.5472	0.017568	19.7	110.5	0.010751	1.0086
1057	191	0.028782	0.5472	0.017568	20.8	109.9	0.010751	1.0086
1057	233	0.028782	0.5472	0.017568	20	110.9	0.010751	1.0086
1057	290.38	0.028782	0.5472	0.017568	18.3	110.9	0.010751	1.0086
1058	0	0.023561	0.56804	0.028274	38.5	162.4	0.025086	2.0734
1058	3.375	0.023561	0.56804	0.028274	37.4	162.8	0.025086	2.0734
1058	31.375	0.023561	0.56804	0.028274	37.2	163.2	0.025086	2.0734
1058	59.375	0.023561	0.56804	0.028274	36.9	163.4	0.025086	2.0734
1058	77	0.023561	0.56804	0.028274	37.2	163.4	0.025086	2.0734
1058	112	0.023561	0.56804	0.028274	35.7	164.1	0.025086	2.0734
1058	133	0.023561	0.56804	0.028274	37	164.1	0.025086	2.0734
1059	0	0.031473	0.53532	0.019817	52.5	150.2	0.028158	1.7458
1059	28	0.031473	0.53532	0.019817	52.5	150	0.028158	1.7458
1059	58	0.031473	0.53532	0.019817	51.5	152.3	0.028158	1.7458
1059	86	0.031473	0.53532	0.019817	52	152.2	0.028158	1.7458
1059	147	0.031473	0.53532	0.019817	52	152.8	0.028158	1.7458
1059	177	0.031473	0.53532	0.019817	51	154.6	0.028158	1.7458
1059	227.38	0.031473	0.53532	0.019817	51	156	0.028158	1.7458
1060	0	0.033415	0.536	0.021514	20.1	109.5	0.060411	0.74234
1060	20	0.033415	0.536	0.021514	19.3	109.5	0.060411	0.74234
1060	28	0.033415	0.536	0.021514	20.5	112.3	0.060411	0.74234
1060	142	0.033415	0.536	0.021514	21.8	114.8	0.060411	0.74234
1060	185.38	0.033415	0.536	0.021514	21.5	115.5	0.060411	0.74234
1060	266	0.033415	0.536	0.021514	23.5	118.5	0.060411	0.74234
1060	357	0.033415	0.536	0.021514	23.5	119.4	0.060411	0.74234
1060	385	0.033415	0.536	0.021514	23.6	119.4	0.060411	0.74234
1060	413	0.033415	0.536	0.021514	24	119.3	0.060411	0.74234
1061	0	0.045243	0.49695	0.018083	21.1	113.5	0.0471	0.79354
1061	28	0.045243	0.49695	0.018083	22.1	114	0.0471	0.79354
1061	73.375	0.045243	0.49695	0.018083	21.6	111	0.0471	0.79354
1061	171.38	0.045243	0.49695	0.018083	23	117	0.0471	0.79354
1062	0	0.03565	0.51326	0.014685	17	104.5	0.041469	0.56828
1062	14	0.03565	0.51326	0.014685	17.9	107.2	0.041469	0.56828
1062	147	0.03565	0.51326	0.014685	18.1	109.4	0.041469	0.56828
1062	192.37	0.03565	0.51326	0.014685	18.5	109.4	0.041469	0.56828
1062	205	0.03565	0.51326	0.014685	18	109.4	0.041469	0.56828
1062	231	0.03565	0.51326	0.014685	18.3	109.9	0.041469	0.56828
1062	259	0.03565	0.51326	0.014685	18	110.2	0.041469	0.56828
1062	287	0.03565	0.51326	0.014685	19.5	110.2	0.041469	0.56828
1062	322	0.03565	0.51326	0.014685	19.4	111.2	0.041469	0.56828
1062	366	0.03565	0.51326	0.014685	19.5	110.8	0.041469	0.56828
1062	399	0.03565	0.51326	0.014685	19.8	111.9	0.041469	0.56828
1062	437.37	0.03565	0.51326	0.014685	20	112	0.041469	0.56828
1063	0	0.035006	0.52336	0.020925	23	116.3	0.0087033	0.5478
1063	38.375	0.035006	0.52336	0.020925	21.9	117.3	0.0087033	0.5478
1063	63	0.035006	0.52336	0.020925	22	117.4	0.0087033	0.5478
1064	0	0.031801	0.53458	0.020559	17.5	103.5	0.03123	0.56828
1064	112	0.031801	0.53458	0.020559	17.6	107	0.03123	0.56828
1064	192.38	0.031801	0.53458	0.020559	18	109	0.03123	0.56828
1064	213.38	0.031801	0.53458	0.020559	18.2	107.9	0.03123	0.56828
1065	0	0.035914	0.5221	0.017713	52.1	164.6	0.045565	1.3567
1065	28	0.035914	0.5221	0.017713	51.3	166.6	0.045565	1.3567
1065	56	0.035914	0.5221	0.017713	52.8	167.2	0.045565	1.3567
1065	84	0.035914	0.5221	0.017713	53	167.2	0.045565	1.3567
1065	114	0.035914	0.5221	0.017713	53.8	168	0.045565	1.3567
1066	0	0.03253	0.53105	0.019511	17	107	0.031742	1.7765
1066	28	0.03253	0.53105	0.019511	17.9	104.5	0.031742	1.7765
1066	61	0.03253	0.53105	0.019511	18.1	108	0.031742	1.7765
1066	91	0.03253	0.53105	0.019511	17.8	109.5	0.031742	1.7765
1066	117	0.03253	0.53105	0.019511	17.7	109	0.031742	1.7765
1066	145	0.03253	0.53105	0.019511	17.8	109	0.031742	1.7765
1066	182	0.03253	0.53105	0.019511	17.8	111	0.031742	1.7765
1066	224	0.03253	0.53105	0.019511	18	111.3	0.031742	1.7765
1066	287	0.03253	0.53105	0.019511	18.9	112	0.031742	1.7765
1066	336	0.03253	0.53105	0.019511	19.1	113	0.031742	1.7765
1066	371	0.03253	0.53105	0.019511	19.4	113.2	0.031742	1.7765
1066	427	0.03253	0.53105	0.019511	19.8	114	0.031742	1.7765
1066	469	0.03253	0.53105	0.019511	20	114	0.031742	1.7765
1067	0	0.034453	0.5295	0.021544	20.7	105.2	0.045565	0.84986
1067	37	0.034453	0.5295	0.021544	21.1	105.5	0.045565	0.84986
1067	65	0.034453	0.5295	0.021544	21.6	107	0.045565	0.84986
1067	93	0.034453	0.5295	0.021544	21.5	107	0.045565	0.84986
1067	114	0.034453	0.5295	0.021544	21.7	107.5	0.045565	0.84986
1067	142	0.034453	0.5295	0.021544	21.4	108.5	0.045565	0.84986
1067	198	0.034453	0.5295	0.021544	21.9	109	0.045565	0.84986
1067	289	0.034453	0.5295	0.021544	21.7	111	0.045565	0.84986
1068	0	0.036949	0.51842	0.017788	21.5	104	0.02867	1.0802
1068	35	0.036949	0.51842	0.017788	21.2	105	0.02867	1.0802
1068	63	0.036949	0.51842	0.017788	21.1	106.5	0.02867	1.0802
1068	105	0.036949	0.51842	0.017788	21.7	107.3	0.02867	1.0802
1068	140	0.036949	0.51842	0.017788	22.1	109	0.02867	1.0802
1068	203	0.036949	0.51842	0.017788	22.7	109	0.02867	1.0802
1068	231	0.036949	0.51842	0.017788	23	109.3	0.02867	1.0802
1068	266	0.036949	0.51842	0.017788	22.8	109.3	0.02867	1.0802
1068	322	0.036949	0.51842	0.017788	23.7	110.5	0.02867	1.0802
1068	357	0.036949	0.51842	0.017788	24.6	111.5	0.02867	1.0802
1068	399	0.036949	0.51842	0.017788	25.3	112	0.02867	1.0802
1068	439	0.036949	0.51842	0.017788	26.3	112.3	0.02867	1.0802
1068	476	0.036949	0.51842	0.017788	27.3	113	0.02867	1.0802
1069	0	0.031546	0.52642	0.01667	16.4	101	0.05478	4.152
1069	54	0.031546	0.52642	0.01667	18.6	104.3	0.05478	4.152
1069	119	0.031546	0.52642	0.01667	19.5	105	0.05478	4.152
1069	175	0.031546	0.52642	0.01667	19.7	107	0.05478	4.152
1069	238	0.031546	0.52642	0.01667	19.4	108	0.05478	4.152
1069	330	0.031546	0.52642	0.01667	21.2	108.5	0.05478	4.152
1069	364	0.031546	0.52642	0.01667	21.7	109.6	0.05478	4.152
1069	439	0.031546	0.52642	0.01667	21.9	111.2	0.05478	4.152
1069	497	0.031546	0.52642	0.01667	23.6	112	0.05478	4.152
1070	0	0.02412	0.55265	0.0096198	14.8	98	0.026622	0.32254
1070	28	0.02412	0.55265	0.0096198	14.8	98.8	0.026622	0.32254
1070	75	0.02412	0.55265	0.0096198	15.9	100.5	0.026622	0.32254
1070	103	0.02412	0.55265	0.0096198	16.5	100.5	0.026622	0.32254
1070	175	0.02412	0.55265	0.0096198	16.8	102	0.026622	0.32254
1070	232	0.02412	0.55265	0.0096198	17	102	0.026622	0.32254
1070	250	0.02412	0.55265	0.0096198	16.9	103.2	0.026622	0.32254
1070	302.37	0.02412	0.55265	0.0096198	17	104	0.026622	0.32254
1070	320	0.02412	0.55265	0.0096198	17.2	104.6	0.026622	0.32254
1070	343	0.02412	0.55265	0.0096198	17	105.1	0.026622	0.32254
1070	385	0.02412	0.55265	0.0096198	17.5	106	0.026622	0.32254
1070	446	0.02412	0.55265	0.0096198	18.1	106	0.026622	0.32254
1071	0	0.043939	0.49841	0.015698	18.8	106	0.033277	0.62459
1071	49	0.043939	0.49841	0.015698	19.3	107.2	0.033277	0.62459
1071	112	0.043939	0.49841	0.015698	19.2	109	0.033277	0.62459
1072	0	0.032531	0.53275	0.020321	15.7	102	0.032766	0.89081
1072	70	0.032531	0.53275	0.020321	16.2	106	0.032766	0.89081
1072	105	0.032531	0.53275	0.020321	17.2	106	0.032766	0.89081
1072	175	0.032531	0.53275	0.020321	17.7	108.5	0.032766	0.89081
1073	0	0.030982	0.54119	0.021645	29.6	130	0.017919	0.62459
1073	78	0.030982	0.54119	0.021645	29.5	132	0.017919	0.62459
1073	182	0.030982	0.54119	0.021645	29.5	132.5	0.017919	0.62459
1073	211	0.030982	0.54119	0.021645	28.3	134.5	0.017919	0.62459
1073	239	0.030982	0.54119	0.021645	29	134	0.017919	0.62459
1073	386	0.030982	0.54119	0.021645	30.9	134	0.017919	0.62459
1073	442	0.030982	0.54119	0.021645	31.7	136	0.017919	0.62459
1074	0	0.030838	0.53745	0.02089	22.6	110	0.035325	0.30206
1074	14	0.030838	0.53745	0.02089	22.7	109.5	0.035325	0.30206
1074	86	0.030838	0.53745	0.02089	22.4	112	0.035325	0.30206
1074	141	0.030838	0.53745	0.02089	23.2	113	0.035325	0.30206
1074	240	0.030838	0.53745	0.02089	23.6	116.5	0.035325	0.30206
1074	338.37	0.030838	0.53745	0.02089	24.7	117.5	0.035325	0.30206
1074	401	0.030838	0.53745	0.02089	24.7	118	0.035325	0.30206
1074	478	0.030838	0.53745	0.02089	25.9	119.5	0.035325	0.30206
1074	528.38	0.030838	0.53745	0.02089	25.9	119	0.035325	0.30206
1075	0	0.031905	0.53383	0.02496	47.8	162	0.061435	0.67067
1075	57	0.031905	0.53383	0.02496	44.1	163	0.061435	0.67067
1075	147	0.031905	0.53383	0.02496	41.8	162.7	0.061435	0.67067
1075	183	0.031905	0.53383	0.02496	41.5	164.5	0.061435	0.67067
1076	0	0.035623	0.52217	0.016681	22.3	111	0.050684	0.43517
1076	21	0.035623	0.52217	0.016681	21.8	112	0.050684	0.43517
1076	105	0.035623	0.52217	0.016681	21.9	112	0.050684	0.43517
1076	168	0.035623	0.52217	0.016681	23.4	114	0.050684	0.43517
1077	0	0.033436	0.52902	0.021647	25.8	126.5	0.038909	2.0325
1077	27	0.033436	0.52902	0.021647	25.6	128.5	0.038909	2.0325
1077	69	0.033436	0.52902	0.021647	23.2	128	0.038909	2.0325
1077	139	0.033436	0.52902	0.021647	25.5	129	0.038909	2.0325
1077	172	0.033436	0.52902	0.021647	25.6	130	0.038909	2.0325
1077	224	0.033436	0.52902	0.021647	25.7	130	0.038909	2.0325
1078	0	0.037793	0.51485	0.014379	18.3	108	0.043005	0.43517
1078	22.375	0.037793	0.51485	0.014379	18.4	108	0.043005	0.43517
1078	98	0.037793	0.51485	0.014379	18.2	111	0.043005	0.43517
1078	125	0.037793	0.51485	0.014379	18.6	114	0.043005	0.43517
1078	218.38	0.037793	0.51485	0.014379	19	114	0.043005	0.43517
1079	0	0.0413	0.51028	0.016261	65.7	167.5	0.041981	0.38397
1079	28	0.0413	0.51028	0.016261	70	170	0.041981	0.38397
1079	56	0.0413	0.51028	0.016261	72.1	170	0.041981	0.38397
1079	126	0.0413	0.51028	0.016261	75	171	0.041981	0.38397
1080	0	0.035643	0.52235	0.016998	68.4	173	0.037885	1.3669
1080	28	0.035643	0.52235	0.016998	67.1	174.5	0.037885	1.3669
1080	70	0.035643	0.52235	0.016998	66.3	175	0.037885	1.3669
1080	105	0.035643	0.52235	0.016998	66.6	177	0.037885	1.3669
1080	141	0.035643	0.52235	0.016998	66.2	177	0.037885	1.3669
1080	182	0.035643	0.52235	0.016998	66.7	177	0.037885	1.3669
1081	0	0.032185	0.53419	0.019379	17.3	105.5	0.029694	1.7407
1081	64	0.032185	0.53419	0.019379	16.4	108	0.029694	1.7407
1081	92	0.032185	0.53419	0.019379	17.1	108.5	0.029694	1.7407
1081	127	0.032185	0.53419	0.019379	17.6	108.5	0.029694	1.7407
1081	265	0.032185	0.53419	0.019379	17.3	111	0.029694	1.7407
1081	300	0.032185	0.53419	0.019379	18	111	0.029694	1.7407
1081	363	0.032185	0.53419	0.019379	18.2	112	0.029694	1.7407
1081	433	0.032185	0.53419	0.019379	19.1	112	0.029694	1.7407
1082	0	0.039169	0.50935	0.01898	14.4	94	0.030718	2.4523
1082	9.375	0.039169	0.50935	0.01898	16.1	96	0.030718	2.4523
1082	114	0.039169	0.50935	0.01898	14.1	97.5	0.030718	2.4523
1082	135	0.039169	0.50935	0.01898	14.8	98	0.030718	2.4523
1083	0	0.037272	0.51817	0.017916	27.6	126	0.048636	0.79354
1083	45.375	0.037272	0.51817	0.017916	28.6	127	0.048636	0.79354
1083	105	0.037272	0.51817	0.017916	29.9	129	0.048636	0.79354
1083	182	0.037272	0.51817	0.017916	31.3	129.5	0.048636	0.79354
1084	0	0.032301	0.53405	0.019848	14.2	93.6	0.02099	0.50172
1084	20	0.032301	0.53405	0.019848	14	94	0.02099	0.50172
1084	55	0.032301	0.53405	0.019848	14.3	94.5	0.02099	0.50172
1084	97	0.032301	0.53405	0.019848	14.3	95	0.02099	0.50172
1084	139	0.032301	0.53405	0.019848	14.8	96	0.02099	0.50172
1085	0	0.029944	0.54121	0.021924	18.4	106	0.029694	0.41981
1085	35	0.029944	0.54121	0.021924	18.1	106.5	0.029694	0.41981
1085	70	0.029944	0.54121	0.021924	18.6	108	0.029694	0.41981
1085	133	0.029944	0.54121	0.021924	19	109	0.029694	0.41981
1085	199.38	0.029944	0.54121	0.021924	20	109.2	0.029694	0.41981
1086	0	0.030988	0.53535	0.01902	21	112	0.035325	1.1417
1086	140.38	0.030988	0.53535	0.01902	20.6	113.5	0.035325	1.1417
1086	174	0.030988	0.53535	0.01902	22.3	113.5	0.035325	1.1417
1086	223	0.030988	0.53535	0.01902	22	115.5	0.035325	1.1417
1086	243	0.030988	0.53535	0.01902	22.3	114	0.035325	1.1417
1086	265.87	0.030988	0.53535	0.01902	22.6	115	0.035325	1.1417
1086	293.87	0.030988	0.53535	0.01902	22.5	115.7	0.035325	1.1417
1086	336	0.030988	0.53535	0.01902	22.7	116.4	0.035325	1.1417
1086	363	0.030988	0.53535	0.01902	22.6	116.4	0.035325	1.1417
1086	391	0.030988	0.53535	0.01902	22.6	117	0.035325	1.1417
1086	419	0.030988	0.53535	0.01902	23.4	117	0.035325	1.1417
1086	454.87	0.030988	0.53535	0.01902	23.8	118.5	0.035325	1.1417
1087	0	0.025103	0.55856	0.025888	43.9	141	0.019966	0.93177
1087	78	0.025103	0.55856	0.025888	44.7	141	0.019966	0.93177
1087	148	0.025103	0.55856	0.025888	44.8	142	0.019966	0.93177
1087	182	0.025103	0.55856	0.025888	44.5	142.6	0.019966	0.93177
1087	218	0.025103	0.55856	0.025888	45.3	143	0.019966	0.93177
1087	245	0.025103	0.55856	0.025888	45.7	143.8	0.019966	0.93177
1087	287	0.025103	0.55856	0.025888	46.8	144.5	0.019966	0.93177
1087	316	0.025103	0.55856	0.025888	47.2	144.5	0.019966	0.93177
1087	351	0.025103	0.55856	0.025888	48.4	145.2	0.019966	0.93177
1087	407.37	0.025103	0.55856	0.025888	48.5	145	0.019966	0.93177
1087	421	0.025103	0.55856	0.025888	49	146	0.019966	0.93177
1088	0	0.029483	0.54162	0.021203	20.7	103	0.029694	0.39933
1088	32.875	0.029483	0.54162	0.021203	20.2	103	0.029694	0.39933
1088	74.875	0.029483	0.54162	0.021203	20.3	104	0.029694	0.39933
1088	110	0.029483	0.54162	0.021203	20.2	104	0.029694	0.39933
1088	124.88	0.029483	0.54162	0.021203	20.6	105	0.029694	0.39933
1088	159.88	0.029483	0.54162	0.021203	21.4	105	0.029694	0.39933
1088	188	0.029483	0.54162	0.021203	21.1	105.5	0.029694	0.39933
1089	0	0.028919	0.54355	0.023296	48.2	151	0.039421	0.31742
1089	64	0.028919	0.54355	0.023296	50	152	0.039421	0.31742
1089	92	0.028919	0.54355	0.023296	48.7	152.5	0.039421	0.31742
1089	149	0.028919	0.54355	0.023296	48.7	153.5	0.039421	0.31742
1089	191.38	0.028919	0.54355	0.023296	45.4	153.5	0.039421	0.31742
1089	218	0.028919	0.54355	0.023296	47.6	156	0.039421	0.31742
1089	281	0.028919	0.54355	0.023296	49.7	156.5	0.039421	0.31742
1090	0	0.031495	0.53556	0.020788	23.1	119.3	0.029182	1.2236
1090	42	0.031495	0.53556	0.020788	23.4	120	0.029182	1.2236
1091	0	0.030435	0.53906	0.020871	17.1	106.5	0.027646	0.471
1091	28	0.030435	0.53906	0.020871	18.2	108	0.027646	0.471
1091	84	0.030435	0.53906	0.020871	17.9	108	0.027646	0.471
1091	112	0.030435	0.53906	0.020871	18.9	108	0.027646	0.471
1091	141	0.030435	0.53906	0.020871	18.6	109.5	0.027646	0.471
1091	176	0.030435	0.53906	0.020871	19.8	109.9	0.027646	0.471
1091	218	0.030435	0.53906	0.020871	19	110.8	0.027646	0.471
1091	307	0.030435	0.53906	0.020871	19.8	110.8	0.027646	0.471
1092	0	0.026755	0.55653	0.024684	33.8	131.3	0.015871	0.51196
1092	63	0.026755	0.55653	0.024684	33.6	132.4	0.015871	0.51196
1092	105	0.026755	0.55653	0.024684	33.3	134	0.015871	0.51196
1092	126	0.026755	0.55653	0.024684	33.6	134	0.015871	0.51196
1092	154.38	0.026755	0.55653	0.024684	34.7	134	0.015871	0.51196
1092	189	0.026755	0.55653	0.024684	34	134	0.015871	0.51196
1093	0	0.031642	0.53287	0.020734	20.2	111.5	0.042493	0.67579
1093	28	0.031642	0.53287	0.020734	20.2	112	0.042493	0.67579
1093	71.375	0.031642	0.53287	0.020734	19.4	112	0.042493	0.67579
1093	84	0.031642	0.53287	0.020734	20.1	113	0.042493	0.67579
1093	119	0.031642	0.53287	0.020734	20.4	113	0.042493	0.67579
1093	160	0.031642	0.53287	0.020734	20.6	113.5	0.042493	0.67579
1094	0	0.034827	0.52402	0.01863	16.6	99	0.022014	0.60923
1094	29	0.034827	0.52402	0.01863	16.5	101	0.022014	0.60923
1094	58	0.034827	0.52402	0.01863	17	102	0.022014	0.60923
1094	93	0.034827	0.52402	0.01863	18	103	0.022014	0.60923
1094	127	0.034827	0.52402	0.01863	17.8	103.5	0.022014	0.60923
1094	155	0.034827	0.52402	0.01863	18.3	103.5	0.022014	0.60923
1094	184	0.034827	0.52402	0.01863	18.3	104	0.022014	0.60923
1094	260	0.034827	0.52402	0.01863	19	105	0.022014	0.60923
1094	295	0.034827	0.52402	0.01863	19	105.6	0.022014	0.60923
1094	351	0.034827	0.52402	0.01863	19.4	106.5	0.022014	0.60923
1094	386	0.034827	0.52402	0.01863	19.6	107	0.022014	0.60923
1094	443.37	0.034827	0.52402	0.01863	19.8	108	0.022014	0.60923
1095	0	0.033029	0.53031	0.019391	24	128	0.038909	0.56828
1095	65	0.033029	0.53031	0.019391	23.8	130	0.038909	0.56828
1095	86	0.033029	0.53031	0.019391	23.8	131	0.038909	0.56828
1095	128	0.033029	0.53031	0.019391	23.9	132.5	0.038909	0.56828
1095	155	0.033029	0.53031	0.019391	24.3	131.8	0.038909	0.56828
1095	191	0.033029	0.53031	0.019391	26	132	0.038909	0.56828
1095	227.37	0.033029	0.53031	0.019391	26.7	132	0.038909	0.56828
1095	253	0.033029	0.53031	0.019391	25.8	134.2	0.038909	0.56828
1095	316	0.033029	0.53031	0.019391	26.4	135	0.038909	0.56828
1095	344	0.033029	0.53031	0.019391	26.4	134.2	0.038909	0.56828
1095	420	0.033029	0.53031	0.019391	28.2	135.5	0.038909	0.56828
1095	444.37	0.033029	0.53031	0.019391	27.8	135.4	0.038909	0.56828
1096	0	0.03165	0.53276	0.020541	26.6	128.2	0.02611	0.57852
1096	29	0.03165	0.53276	0.020541	27.3	130	0.02611	0.57852
1096	91	0.03165	0.53276	0.020541	28	131	0.02611	0.57852
1096	127	0.03165	0.53276	0.020541	28.4	131	0.02611	0.57852
1096	155	0.03165	0.53276	0.020541	28.3	131.4	0.02611	0.57852
1096	183	0.03165	0.53276	0.020541	27.2	131.4	0.02611	0.57852
1096	218.37	0.03165	0.53276	0.020541	26.6	131.9	0.02611	0.57852
1096	245	0.03165	0.53276	0.020541	27.8	132.1	0.02611	0.57852
1096	279	0.03165	0.53276	0.020541	29.2	132.3	0.02611	0.57852
1096	309.37	0.03165	0.53276	0.020541	29.2	132.5	0.02611	0.57852
1096	334	0.03165	0.53276	0.020541	29.4	133.5	0.02611	0.57852
1096	363	0.03165	0.53276	0.020541	29.8	133.8	0.02611	0.57852
1096	384	0.03165	0.53276	0.020541	30.2	134	0.02611	0.57852
1096	419	0.03165	0.53276	0.020541	31.2	134.5	0.02611	0.57852
1097	0	0.034852	0.52301	0.020226	19	113.5	0.038909	0.59899
1097	35.875	0.034852	0.52301	0.020226	19	114	0.038909	0.59899
1097	70	0.034852	0.52301	0.020226	19.1	115	0.038909	0.59899
1097	98.875	0.034852	0.52301	0.020226	19.6	115	0.038909	0.59899
1097	162	0.034852	0.52301	0.020226	20	116	0.038909	0.59899
1097	195	0.034852	0.52301	0.020226	20.2	116.6	0.038909	0.59899
1097	222	0.034852	0.52301	0.020226	20.2	117.4	0.038909	0.59899
1097	281.37	0.034852	0.52301	0.020226	20.8	117.6	0.038909	0.59899
1097	307	0.034852	0.52301	0.020226	20.2	118.3	0.038909	0.59899
1097	342	0.034852	0.52301	0.020226	21.2	119	0.038909	0.59899
1097	370	0.034852	0.52301	0.020226	22	119	0.038909	0.59899
1097	448	0.034852	0.52301	0.020226	23	119.3	0.038909	0.59899
1098	0	0.028552	0.54595	0.022605	22.6	121.5	0.017919	0.82426
1098	28	0.028552	0.54595	0.022605	22.6	122	0.017919	0.82426
1098	70	0.028552	0.54595	0.022605	21.2	122.3	0.017919	0.82426
1098	105	0.028552	0.54595	0.022605	22.5	122.5	0.017919	0.82426
1098	133	0.028552	0.54595	0.022605	23.1	123	0.017919	0.82426
1098	161	0.028552	0.54595	0.022605	23.5	123	0.017919	0.82426
1099	0	0.028202	0.54859	0.023011	33.2	114	0.020478	2.2629
1099	23.375	0.028202	0.54859	0.023011	33	114	0.020478	2.2629
1099	56	0.028202	0.54859	0.023011	33.5	114	0.020478	2.2629
1099	79.375	0.028202	0.54859	0.023011	34	115	0.020478	2.2629
1099	140	0.028202	0.54859	0.023011	34	116	0.020478	2.2629
1100	0	0.029431	0.54289	0.022588	20	120	0.019455	1.1468
1100	29	0.029431	0.54289	0.022588	21	120	0.019455	1.1468
1100	122.37	0.029431	0.54289	0.022588	21.5	121	0.019455	1.1468
1100	185.12	0.029431	0.54289	0.022588	21.5	121.5	0.019455	1.1468
1100	248.12	0.029431	0.54289	0.022588	21.2	121.1	0.019455	1.1468
1100	311.12	0.029431	0.54289	0.022588	23	121.8	0.019455	1.1468
1100	395.12	0.029431	0.54289	0.022588	24.6	123	0.019455	1.1468
1101	0	0.068146	0.45102	0.02603	12.8	90	0.0051196	0.95225
1101	8	0.068146	0.45102	0.02603	12.6	95.5	0.0051196	0.95225
1101	23.375	0.068146	0.45102	0.02603	13	91	0.0051196	0.95225
1101	105	0.068146	0.45102	0.02603	13.6	96.1	0.0051196	0.95225
1101	133	0.068146	0.45102	0.02603	14	97.1	0.0051196	0.95225
1101	169	0.068146	0.45102	0.02603	14.2	97	0.0051196	0.95225
1101	203	0.068146	0.45102	0.02603	13.2	98	0.0051196	0.95225
1101	282.37	0.068146	0.45102	0.02603	13.4	98.4	0.0051196	0.95225
1101	308	0.068146	0.45102	0.02603	13.5	99	0.0051196	0.95225
1101	345.37	0.068146	0.45102	0.02603	13	99	0.0051196	0.95225
1101	378	0.068146	0.45102	0.02603	12.5	98.8	0.0051196	0.95225
1101	435	0.068146	0.45102	0.02603	13.4	99.4	0.0051196	0.95225
1102	0	0.026507	0.55683	0.021768	20	120	0.031742	0.55292
1102	67	0.026507	0.55683	0.021768	20.2	121.2	0.031742	0.55292
1102	96	0.026507	0.55683	0.021768	20.2	121.5	0.031742	0.55292
1102	124	0.026507	0.55683	0.021768	20.3	121.5	0.031742	0.55292
1102	158	0.026507	0.55683	0.021768	20.6	121.6	0.031742	0.55292
1102	194	0.026507	0.55683	0.021768	20.2	122.6	0.031742	0.55292
1102	223	0.026507	0.55683	0.021768	19.6	122.5	0.031742	0.55292
1103	0	0.036336	0.5192	0.018169	27.6	132	0.037885	0.5734
1103	97	0.036336	0.5192	0.018169	27.8	132.6	0.037885	0.5734
1103	127.38	0.036336	0.5192	0.018169	29.2	133.6	0.037885	0.5734
1103	188	0.036336	0.5192	0.018169	29.4	134.7	0.037885	0.5734
1103	211	0.036336	0.5192	0.018169	29.5	135	0.037885	0.5734
1104	0	0.030896	0.54024	0.022123	21	119.5	0.011775	0.70139
1104	29	0.030896	0.54024	0.022123	23	120.8	0.011775	0.70139
1104	100	0.030896	0.54024	0.022123	23	121.1	0.011775	0.70139
1104	130.38	0.030896	0.54024	0.022123	23	121	0.011775	0.70139
1104	192.38	0.030896	0.54024	0.022123	23.6	122.8	0.011775	0.70139
1104	225	0.030896	0.54024	0.022123	24	122.6	0.011775	0.70139
1104	269.37	0.030896	0.54024	0.022123	25.2	123.2	0.011775	0.70139
1104	281	0.030896	0.54024	0.022123	25.2	123.4	0.011775	0.70139
1104	385	0.030896	0.54024	0.022123	25.8	124.8	0.011775	0.70139
1104	477	0.030896	0.54024	0.022123	25.8	125.7	0.011775	0.70139
1105	0	0.037959	0.51289	0.01951	16.5	107	0.025086	0.96761
1105	13	0.037959	0.51289	0.01951	17	108	0.025086	0.96761
1105	55	0.037959	0.51289	0.01951	18.3	109	0.025086	0.96761
1105	98	0.037959	0.51289	0.01951	18	109	0.025086	0.96761
1105	140	0.037959	0.51289	0.01951	17.8	111.1	0.025086	0.96761
1105	191.38	0.037959	0.51289	0.01951	18.2	111.8	0.025086	0.96761
1105	251	0.037959	0.51289	0.01951	19.2	112.8	0.025086	0.96761
1105	266	0.037959	0.51289	0.01951	19.4	112.9	0.025086	0.96761
1105	336	0.037959	0.51289	0.01951	18.4	113.9	0.025086	0.96761
1105	363	0.037959	0.51289	0.01951	19.8	114.1	0.025086	0.96761
1105	398	0.037959	0.51289	0.01951	19.8	114.3	0.025086	0.96761
1105	420	0.037959	0.51289	0.01951	19.8	115.3	0.025086	0.96761
1105	454	0.037959	0.51289	0.01951	20.4	116.1	0.025086	0.96761
1105	496	0.037959	0.51289	0.01951	20.4	116.5	0.025086	0.96761
1106	0	0.035987	0.52029	0.016022	12.5	86	0.030206	0.59388
1106	9.375	0.035987	0.52029	0.016022	12.4	91	0.030206	0.59388
1106	37	0.035987	0.52029	0.016022	12.5	91	0.030206	0.59388
1106	113	0.035987	0.52029	0.016022	13	92.5	0.030206	0.59388
1106	169	0.035987	0.52029	0.016022	12.8	94.5	0.030206	0.59388
1106	247.37	0.035987	0.52029	0.016022	13.6	94.4	0.030206	0.59388
1106	259	0.035987	0.52029	0.016022	13.6	95.3	0.030206	0.59388
1106	308	0.035987	0.52029	0.016022	14.2	96.4	0.030206	0.59388
1106	393	0.035987	0.52029	0.016022	13.6	97.3	0.030206	0.59388
1106	443.37	0.035987	0.52029	0.016022	14	98.6	0.030206	0.59388
1107	0	0.041355	0.50351	0.025527	36.8	149.6	0.048636	1.3516
1107	27	0.041355	0.50351	0.025527	36.2	150.6	0.048636	1.3516
1107	51.375	0.041355	0.50351	0.025527	34.4	151.4	0.048636	1.3516
1107	79.375	0.041355	0.50351	0.025527	30	151.4	0.048636	1.3516
1107	86.375	0.041355	0.50351	0.025527	29	151	0.048636	1.3516
1107	139	0.041355	0.50351	0.025527	31	151	0.048636	1.3516
1107	167	0.041355	0.50351	0.025527	32.8	151	0.048636	1.3516
1107	191.38	0.041355	0.50351	0.025527	34	151	0.048636	1.3516
1107	209	0.041355	0.50351	0.025527	35.7	151	0.048636	1.3516
1108	0	0.025891	0.55969	0.020035	30.6	136.9	0.011775	2.2219
1108	35	0.025891	0.55969	0.020035	31	137.5	0.011775	2.2219
1108	56	0.025891	0.55969	0.020035	30.6	138.1	0.011775	2.2219
1108	101.37	0.025891	0.55969	0.020035	30	138.6	0.011775	2.2219
1108	134	0.025891	0.55969	0.020035	31.2	138.7	0.011775	2.2219
1108	162	0.025891	0.55969	0.020035	31.4	138.8	0.011775	2.2219
1108	196	0.025891	0.55969	0.020035	32	139.8	0.011775	2.2219
1108	231	0.025891	0.55969	0.020035	31.4	140.1	0.011775	2.2219
1108	302	0.025891	0.55969	0.020035	33.4	141.4	0.011775	2.2219
1108	330	0.025891	0.55969	0.020035	33.4	142	0.011775	2.2219
1108	360.37	0.025891	0.55969	0.020035	35	143	0.011775	2.2219
1109	0	0.029314	0.54292	0.022636	27.2	124.8	0.030206	0.55804
1109	36	0.029314	0.54292	0.022636	27.8	124.7	0.030206	0.55804
1109	60.375	0.029314	0.54292	0.022636	27	124.7	0.030206	0.55804
1109	106	0.029314	0.54292	0.022636	28.2	127.3	0.030206	0.55804
1109	134	0.029314	0.54292	0.022636	28.4	127.1	0.030206	0.55804
1109	176	0.029314	0.54292	0.022636	28.8	127.5	0.030206	0.55804
1110	0	0.028905	0.54492	0.022038	19	116.5	0.0035837	2.4984
1110	108.38	0.028905	0.54492	0.022038	18.5	120	0.0035837	2.4984
1111	0	0.025892	0.55646	0.025964	30	127	0.022014	0.74234
1111	14	0.025892	0.55646	0.025964	25.5	127	0.022014	0.74234
1111	101.38	0.025892	0.55646	0.025964	26.5	128	0.022014	0.74234
1111	115.38	0.025892	0.55646	0.025964	27	128	0.022014	0.74234
1111	129.38	0.025892	0.55646	0.025964	29	129	0.022014	0.74234
1111	234.37	0.025892	0.55646	0.025964	30	129.5	0.022014	0.74234
1111	360.37	0.025892	0.55646	0.025964	32	130.5	0.022014	0.74234
1111	388.37	0.025892	0.55646	0.025964	32	130	0.022014	0.74234
1112	0	0.026098	0.55736	0.024957	19	105	0.020478	0.44029
1112	14.375	0.026098	0.55736	0.024957	19.5	106	0.020478	0.44029
1112	63.375	0.026098	0.55736	0.024957	20	106	0.020478	0.44029
1112	168.38	0.026098	0.55736	0.024957	20.6	107	0.020478	0.44029
1112	245.37	0.026098	0.55736	0.024957	21.3	111	0.020478	0.44029
1112	259.37	0.026098	0.55736	0.024957	21.5	111	0.020478	0.44029
1112	329	0.026098	0.55736	0.024957	22	111.5	0.020478	0.44029
1112	357.37	0.026098	0.55736	0.024957	22	112	0.020478	0.44029
1112	448	0.026098	0.55736	0.024957	23	113.5	0.020478	0.44029
1113	0	0.032175	0.53289	0.021097	18	99.5	0.014847	0.82938
1113	35	0.032175	0.53289	0.021097	18	100	0.014847	0.82938
1113	49	0.032175	0.53289	0.021097	18	101.5	0.014847	0.82938
1113	63.375	0.032175	0.53289	0.021097	19	102.5	0.014847	0.82938
1113	98.375	0.032175	0.53289	0.021097	19	101.5	0.014847	0.82938
1113	112	0.032175	0.53289	0.021097	20.4	104	0.014847	0.82938
1113	154.38	0.032175	0.53289	0.021097	20	104.5	0.014847	0.82938
1113	203	0.032175	0.53289	0.021097	21	104.5	0.014847	0.82938
1114	0	0.034256	0.52592	0.019177	17.6	99	0.024574	0.61947
1114	112.38	0.034256	0.52592	0.019177	17.6	100	0.024574	0.61947
1114	119.38	0.034256	0.52592	0.019177	18	100	0.024574	0.61947
1114	175.38	0.034256	0.52592	0.019177	18.2	100.5	0.024574	0.61947
1115	0	0.031831	0.5347	0.021603	17.5	96	0.036861	0.94713
1115	21.375	0.031831	0.5347	0.021603	17.5	97.6	0.036861	0.94713
1115	35.375	0.031831	0.5347	0.021603	17.5	97.8	0.036861	0.94713
1115	42.375	0.031831	0.5347	0.021603	17.5	98	0.036861	0.94713
1115	63.375	0.031831	0.5347	0.021603	17.5	98.4	0.036861	0.94713
1115	84.375	0.031831	0.5347	0.021603	17.5	98.6	0.036861	0.94713
1115	105	0.031831	0.5347	0.021603	17.5	99.2	0.036861	0.94713
1115	112.38	0.031831	0.5347	0.021603	17.6	99.2	0.036861	0.94713
1115	119	0.031831	0.5347	0.021603	17.5	99.5	0.036861	0.94713
1115	133.38	0.031831	0.5347	0.021603	17.8	102	0.036861	0.94713
1115	147	0.031831	0.5347	0.021603	18.1	102	0.036861	0.94713
1115	161.38	0.031831	0.5347	0.021603	18.2	102	0.036861	0.94713
1116	0	0.048266	0.49265	0.019624	20.6	111	0.02867	1.1417
1116	38.375	0.048266	0.49265	0.019624	20.8	112	0.02867	1.1417
1116	105	0.048266	0.49265	0.019624	21.5	117	0.02867	1.1417
1116	189	0.048266	0.49265	0.019624	21.8	117	0.02867	1.1417
1116	203	0.048266	0.49265	0.019624	21.8	117.5	0.02867	1.1417
1117	0	0.030622	0.53882	0.022613	19	103.5	0.022526	0.46588
1117	69	0.030622	0.53882	0.022613	17.5	104	0.022526	0.46588
1117	135.38	0.030622	0.53882	0.022613	18.3	104	0.022526	0.46588
1117	155	0.030622	0.53882	0.022613	19	104	0.022526	0.46588
1117	216.37	0.030622	0.53882	0.022613	19.4	105	0.022526	0.46588
1117	300.37	0.030622	0.53882	0.022613	19.9	107	0.022526	0.46588
1117	338.37	0.030622	0.53882	0.022613	20.4	107	0.022526	0.46588
1117	415.37	0.030622	0.53882	0.022613	21.7	107	0.022526	0.46588
1117	498	0.030622	0.53882	0.022613	21.5	113.5	0.022526	0.46588
1118	0	0.041415	0.50584	0.018296	14.3	96.8	0.016895	0.47612
1118	38.375	0.041415	0.50584	0.018296	14.5	96.8	0.016895	0.47612
1118	98	0.041415	0.50584	0.018296	15	101.5	0.016895	0.47612
1118	241.37	0.041415	0.50584	0.018296	16.2	107.5	0.016895	0.47612
1118	409.37	0.041415	0.50584	0.018296	16.8	107.5	0.016895	0.47612
1119	0	0.029816	0.54054	0.021535	43.1	150	0.032254	0.62971
1119	14.875	0.029816	0.54054	0.021535	41.7	150.1	0.032254	0.62971
1119	70.875	0.029816	0.54054	0.021535	43.3	152.5	0.032254	0.62971
1119	83	0.029816	0.54054	0.021535	43.3	154	0.032254	0.62971
1119	167	0.029816	0.54054	0.021535	47	157	0.032254	0.62971
1120	0	0.029398	0.54472	0.023263	17.5	104	0.032254	0.40957
1120	30	0.029398	0.54472	0.023263	17.5	104.3	0.032254	0.40957
1120	31.875	0.029398	0.54472	0.023263	18	108.5	0.032254	0.40957
1120	143.88	0.029398	0.54472	0.023263	18.9	109.5	0.032254	0.40957
1121	0	0.030798	0.53838	0.020962	26.5	127.1	0.032766	1.2697
1121	26.875	0.030798	0.53838	0.020962	27.5	127	0.032766	1.2697
1121	97.875	0.030798	0.53838	0.020962	27.8	128.6	0.032766	1.2697
1122	0	0.034311	0.52633	0.019557	22.8	110.4	0.011263	0.51196
1123	0	0.038842	0.51412	0.016139	63.5	162.2	0.066555	0.41469
1123	14.375	0.038842	0.51412	0.016139	62.5	162	0.066555	0.41469
1123	111.88	0.038842	0.51412	0.016139	65.7	162.2	0.066555	0.41469
1123	167.88	0.038842	0.51412	0.016139	66.3	166	0.066555	0.41469
1124	0	0.029958	0.54103	0.01933	17	95.5	0.037373	0.55804
1124	50.875	0.029958	0.54103	0.01933	17	97.5	0.037373	0.55804
1124	94	0.029958	0.54103	0.01933	17	99	0.037373	0.55804
1124	176.88	0.029958	0.54103	0.01933	18.4	100.5	0.037373	0.55804
1124	206	0.029958	0.54103	0.01933	18.2	101.2	0.037373	0.55804
1125	0	0.027428	0.55226	0.024549	37.6	135	0.021502	1.0444
1125	54.875	0.027428	0.55226	0.024549	37.6	136.5	0.021502	1.0444
1125	68.875	0.027428	0.55226	0.024549	38	136.5	0.021502	1.0444
1125	119	0.027428	0.55226	0.024549	38.7	136.2	0.021502	1.0444
1125	151	0.027428	0.55226	0.024549	38.5	137.8	0.021502	1.0444
1125	187.88	0.027428	0.55226	0.024549	40	137.8	0.021502	1.0444
1125	207	0.027428	0.55226	0.024549	40	137	0.021502	1.0444
1125	250.87	0.027428	0.55226	0.024549	40.2	137.7	0.021502	1.0444
1125	256	0.027428	0.55226	0.024549	38.5	138.6	0.021502	1.0444
1125	313.87	0.027428	0.55226	0.024549	38	140.3	0.021502	1.0444
1126	0	0.034801	0.52305	0.018129	15.5	93.7	0.033277	0.50684
1126	27	0.034801	0.52305	0.018129	15.7	94.9	0.033277	0.50684
1127	0	0.032511	0.532	0.020121	11.5	85.5	0.047612	0.8089
1127	42	0.032511	0.532	0.020121	11.9	86.5	0.047612	0.8089
1128	0	0.040129	0.50818	0.01022	17.4	96	0.011775	0.35325
1128	84.875	0.040129	0.50818	0.01022	17.6	98.8	0.011775	0.35325
1129	0	0.031153	0.5355	0.02019	19.4	103.8	0.02867	0.53244
1129	22.875	0.031153	0.5355	0.02019	19.7	104.2	0.02867	0.53244
1129	92	0.031153	0.5355	0.02019	21.1	106.5	0.02867	0.53244
1129	119	0.031153	0.5355	0.02019	22.3	107.5	0.02867	0.53244
1129	155.88	0.031153	0.5355	0.02019	22.3	108.5	0.02867	0.53244
1129	162.88	0.031153	0.5355	0.02019	22.4	108.5	0.02867	0.53244
1129	239.87	0.031153	0.5355	0.02019	22.5	110.5	0.02867	0.53244
1129	280	0.031153	0.5355	0.02019	23.6	111.7	0.02867	0.53244
1129	377	0.031153	0.5355	0.02019	23	111.9	0.02867	0.53244
1130	0	0.029387	0.5476	0.024895	17.6	108.5	0.016383	0.47612
1130	78	0.029387	0.5476	0.024895	18.4	109	0.016383	0.47612
1130	135.88	0.029387	0.5476	0.024895	19.3	110.7	0.016383	0.47612
1130	156.88	0.029387	0.5476	0.024895	19.4	110.7	0.016383	0.47612
1130	175	0.029387	0.5476	0.024895	19.4	113	0.016383	0.47612
1131	0	0.043984	0.50096	0.016849	26.7	130.5	0.057852	2.268
1131	51.875	0.043984	0.50096	0.016849	27.1	130.6	0.057852	2.268
1131	63	0.043984	0.50096	0.016849	27	131.5	0.057852	2.268
1131	91	0.043984	0.50096	0.016849	27.8	132	0.057852	2.268
1131	134.88	0.043984	0.50096	0.016849	28	132.5	0.057852	2.268
1131	148.88	0.043984	0.50096	0.016849	27.2	132.7	0.057852	2.268
1131	181	0.043984	0.50096	0.016849	25	132.8	0.057852	2.268
1131	203	0.043984	0.50096	0.016849	27.2	132.2	0.057852	2.268
1131	239.87	0.043984	0.50096	0.016849	28	132	0.057852	2.268
1131	316.87	0.043984	0.50096	0.016849	28.6	134	0.057852	2.268
1131	345.87	0.043984	0.50096	0.016849	29.6	134	0.057852	2.268
1131	373.87	0.043984	0.50096	0.016849	30	134	0.057852	2.268
1132	0	0.032181	0.52922	0.020511	19.9	100	0.024062	0.51708
1132	134.38	0.032181	0.52922	0.020511	18.1	104.1	0.024062	0.51708
1132	162.38	0.032181	0.52922	0.020511	18.5	104.5	0.024062	0.51708
1132	196	0.032181	0.52922	0.020511	18	105.5	0.024062	0.51708
1132	238.87	0.032181	0.52922	0.020511	18.3	105	0.024062	0.51708
1132	252.87	0.032181	0.52922	0.020511	19	107	0.024062	0.51708
1132	308	0.032181	0.52922	0.020511	19.3	108	0.024062	0.51708
1132	391	0.032181	0.52922	0.020511	20.3	110.5	0.024062	0.51708
1132	434.87	0.032181	0.52922	0.020511	21	111	0.024062	0.51708
1132	476.87	0.032181	0.52922	0.020511	20	110	0.024062	0.51708
1133	0	0.038653	0.51407	0.016885	18.7	113.6	0.033789	0.65019
1133	16.875	0.038653	0.51407	0.016885	19	112.7	0.033789	0.65019
1133	44.875	0.038653	0.51407	0.016885	19.5	112.7	0.033789	0.65019
1133	93.875	0.038653	0.51407	0.016885	20.3	114.5	0.033789	0.65019
1133	119	0.038653	0.51407	0.016885	19.5	114	0.033789	0.65019
1133	176	0.038653	0.51407	0.016885	20.7	116	0.033789	0.65019
1133	259	0.038653	0.51407	0.016885	20.6	116.6	0.033789	0.65019
1133	344	0.038653	0.51407	0.016885	21.4	117.5	0.033789	0.65019
1134	0	0.028312	0.53871	0.012561	24.8	125.5	0.020478	0.38397
1134	54.875	0.028312	0.53871	0.012561	25	126.5	0.020478	0.38397
1134	110.88	0.028312	0.53871	0.012561	26	127.5	0.020478	0.38397
1134	215.87	0.028312	0.53871	0.012561	27	127.2	0.020478	0.38397
1134	285.87	0.028312	0.53871	0.012561	27.8	128.2	0.020478	0.38397
1134	346	0.028312	0.53871	0.012561	28.1	128.2	0.020478	0.38397
1134	431	0.028312	0.53871	0.012561	28.6	129.5	0.020478	0.38397
1134	446.87	0.028312	0.53871	0.012561	29	129.5	0.020478	0.38397
1135	0	0.024873	0.56496	0.026726	18.5	104.3	0.021502	0.47612
1135	35.875	0.024873	0.56496	0.026726	18.2	104	0.021502	0.47612
1135	97	0.024873	0.56496	0.026726	19.8	106	0.021502	0.47612
1135	153	0.024873	0.56496	0.026726	19.4	107.5	0.021502	0.47612
1135	250	0.024873	0.56496	0.026726	19.6	109	0.021502	0.47612
1135	266.87	0.024873	0.56496	0.026726	20	109	0.021502	0.47612
1135	279	0.024873	0.56496	0.026726	19.7	109	0.021502	0.47612
1135	307	0.024873	0.56496	0.026726	20.5	109.5	0.021502	0.47612
1136	0	0.028898	0.54909	0.02183	16.4	97.2	0.0076794	0.97785
1137	0	0.033499	0.52717	0.024729	18.6	106	0.040957	0.84474
1137	62	0.033499	0.52717	0.024729	18.5	107	0.040957	0.84474
1137	127	0.033499	0.52717	0.024729	19	107	0.040957	0.84474
1137	164.38	0.033499	0.52717	0.024729	19.7	107	0.040957	0.84474
1137	199.37	0.033499	0.52717	0.024729	20	108	0.040957	0.84474
1137	224	0.033499	0.52717	0.024729	21	110	0.040957	0.84474
1137	436	0.033499	0.52717	0.024729	22	114.5	0.040957	0.84474
1138	0	0.031278	0.53891	0.020383	30.6	125	0.033277	0.50684
1138	128	0.031278	0.53891	0.020383	31.2	125.7	0.033277	0.50684
1138	163	0.031278	0.53891	0.020383	31.8	125.8	0.033277	0.50684
1138	197	0.031278	0.53891	0.020383	33	126.9	0.033277	0.50684
1138	233.37	0.031278	0.53891	0.020383	33.5	127.3	0.033277	0.50684
1138	309	0.031278	0.53891	0.020383	34.6	128.4	0.033277	0.50684
1138	359.37	0.031278	0.53891	0.020383	34.3	128.4	0.033277	0.50684
1138	373	0.031278	0.53891	0.020383	35	129.3	0.033277	0.50684
1138	408.37	0.031278	0.53891	0.020383	35.5	130.2	0.033277	0.50684
1138	443	0.031278	0.53891	0.020383	35.5	130	0.033277	0.50684
1139	0	0.034132	0.52649	0.01904	42.3	155	0.0076794	0.16895
1139	37.375	0.034132	0.52649	0.01904	42	155	0.0076794	0.16895
1139	58.375	0.034132	0.52649	0.01904	46.3	155	0.0076794	0.16895
1140	0	0.035068	0.52479	0.020543	34.9	136.8	0.05222	0.81914
1140	56	0.035068	0.52479	0.020543	37.3	137	0.05222	0.81914
1140	84	0.035068	0.52479	0.020543	36.9	139	0.05222	0.81914
1140	125.88	0.035068	0.52479	0.020543	37.8	139.2	0.05222	0.81914
1140	203.88	0.035068	0.52479	0.020543	39.6	141	0.05222	0.81914
1140	245	0.035068	0.52479	0.020543	39.6	142	0.05222	0.81914
1140	301	0.035068	0.52479	0.020543	41.2	142.3	0.05222	0.81914
1140	343.87	0.035068	0.52479	0.020543	42.5	142.5	0.05222	0.81914
1140	357	0.035068	0.52479	0.020543	42	143.5	0.05222	0.81914
1140	413	0.035068	0.52479	0.020543	43.4	144	0.05222	0.81914
1140	434.87	0.035068	0.52479	0.020543	42.4	144	0.05222	0.81914
1140	497	0.035068	0.52479	0.020543	44.3	145	0.05222	0.81914
1141	0	0.024529	0.56445	0.025523	39.1	143.5	0.0097273	1.6741
1141	27	0.024529	0.56445	0.025523	38.5	145.7	0.0097273	1.6741
1141	55	0.024529	0.56445	0.025523	39.5	145.5	0.0097273	1.6741
1141	104	0.024529	0.56445	0.025523	38.4	146	0.0097273	1.6741
1141	118.88	0.024529	0.56445	0.025523	37.8	146	0.0097273	1.6741
1141	139.88	0.024529	0.56445	0.025523	38.5	146	0.0097273	1.6741
1141	184	0.024529	0.56445	0.025523	38	147	0.0097273	1.6741
1141	210	0.024529	0.56445	0.025523	37.9	148.5	0.0097273	1.6741
1141	238	0.024529	0.56445	0.025523	38.8	149	0.0097273	1.6741
1141	266	0.024529	0.56445	0.025523	38.7	150.5	0.0097273	1.6741
1141	300	0.024529	0.56445	0.025523	40.9	149.5	0.0097273	1.6741
1141	371	0.024529	0.56445	0.025523	42.7	150.4	0.0097273	1.6741
1141	399	0.024529	0.56445	0.025523	43.2	153.5	0.0097273	1.6741
1141	434.37	0.024529	0.56445	0.025523	43.8	154	0.0097273	1.6741
1142	0	0.040812	0.50414	0.01641	24.7	117.5	0.013823	0.17407
1142	21	0.040812	0.50414	0.01641	24.6	116.7	0.013823	0.17407
1142	42	0.040812	0.50414	0.01641	24.2	118	0.013823	0.17407
1142	65.375	0.040812	0.50414	0.01641	24.5	118.4	0.013823	0.17407
1142	77	0.040812	0.50414	0.01641	24.3	119.5	0.013823	0.17407
1142	93.375	0.040812	0.50414	0.01641	24	119.8	0.013823	0.17407
1142	107	0.040812	0.50414	0.01641	24.1	119.8	0.013823	0.17407
1142	115.38	0.040812	0.50414	0.01641	24.2	119.9	0.013823	0.17407
1142	122.38	0.040812	0.50414	0.01641	24.3	120.1	0.013823	0.17407
1142	129.38	0.040812	0.50414	0.01641	24.7	120.1	0.013823	0.17407
1143	0	0.04009	0.51241	0.016259	57.8	164.7	0.041981	0.44029
1143	77	0.04009	0.51241	0.016259	55	165.9	0.041981	0.44029
1143	119.38	0.04009	0.51241	0.016259	54.6	166.5	0.041981	0.44029
1144	0	0.036317	0.52317	0.020767	49	136.5	0.029182	0.42493
1144	9.375	0.036317	0.52317	0.020767	48.4	137.3	0.029182	0.42493
1144	16.375	0.036317	0.52317	0.020767	48.3	137.3	0.029182	0.42493
1144	23.375	0.036317	0.52317	0.020767	47.8	137.4	0.029182	0.42493
1144	65.375	0.036317	0.52317	0.020767	48	137.8	0.029182	0.42493
1144	70	0.036317	0.52317	0.020767	48.5	138.2	0.029182	0.42493
1144	79.375	0.036317	0.52317	0.020767	48.6	138.3	0.029182	0.42493
1144	86.375	0.036317	0.52317	0.020767	49	138.3	0.029182	0.42493
1144	100.38	0.036317	0.52317	0.020767	49	138.7	0.029182	0.42493
1144	107.38	0.036317	0.52317	0.020767	49.5	138.7	0.029182	0.42493
1144	127	0.036317	0.52317	0.020767	49.8	138.9	0.029182	0.42493
1144	142.38	0.036317	0.52317	0.020767	49.5	138.9	0.029182	0.42493
1144	155	0.036317	0.52317	0.020767	48.6	139.3	0.029182	0.42493
1144	170.38	0.036317	0.52317	0.020767	50.3	139.3	0.029182	0.42493
1144	184.38	0.036317	0.52317	0.020767	50	139.6	0.029182	0.42493
1144	205.38	0.036317	0.52317	0.020767	50	140.3	0.029182	0.42493
1144	219.38	0.036317	0.52317	0.020767	49.8	140.4	0.029182	0.42493
1144	233.37	0.036317	0.52317	0.020767	50	139.5	0.029182	0.42493
1144	261	0.036317	0.52317	0.020767	49.6	140.3	0.029182	0.42493
1144	275.37	0.036317	0.52317	0.020767	50.2	140.6	0.029182	0.42493
1144	288	0.036317	0.52317	0.020767	50	140.6	0.029182	0.42493
1144	310.37	0.036317	0.52317	0.020767	49.5	140.7	0.029182	0.42493
1144	317	0.036317	0.52317	0.020767	47.7	141.1	0.029182	0.42493
1144	345	0.036317	0.52317	0.020767	49.4	141.6	0.029182	0.42493
1144	366.37	0.036317	0.52317	0.020767	49.8	141.7	0.029182	0.42493
1144	394.37	0.036317	0.52317	0.020767	48	142.2	0.029182	0.42493
1144	401	0.036317	0.52317	0.020767	48.5	142.5	0.029182	0.42493
1144	415.37	0.036317	0.52317	0.020767	48.1	142.5	0.029182	0.42493
1144	429	0.036317	0.52317	0.020767	48.1	142.3	0.029182	0.42493
1144	443.37	0.036317	0.52317	0.020767	48.4	141.6	0.029182	0.42493
1144	457.37	0.036317	0.52317	0.020767	49	142.8	0.029182	0.42493
1144	485.37	0.036317	0.52317	0.020767	49.6	143.2	0.029182	0.42493
1144	513.38	0.036317	0.52317	0.020767	48.8	143	0.029182	0.42493
1145	0	0.034103	0.52543	0.01948	17.7	112.5	0.0035837	0.58876
1145	27	0.034103	0.52543	0.01948	18	112.5	0.0035837	0.58876
1145	61	0.034103	0.52543	0.01948	17.4	113.5	0.0035837	0.58876
1146	0	0.030955	0.53778	0.020772	30.8	125	0.02355	0.76794
1146	27	0.030955	0.53778	0.020772	30.5	128	0.02355	0.76794
1146	98.875	0.030955	0.53778	0.020772	32	129.7	0.02355	0.76794
1146	140	0.030955	0.53778	0.020772	34	129.5	0.02355	0.76794
1146	167	0.030955	0.53778	0.020772	34.5	131.5	0.02355	0.76794
1146	231	0.030955	0.53778	0.020772	32.9	132.8	0.02355	0.76794
1146	259	0.030955	0.53778	0.020772	33	133.5	0.02355	0.76794
1146	286	0.030955	0.53778	0.020772	32.5	133.5	0.02355	0.76794
1146	314	0.030955	0.53778	0.020772	33.5	134	0.02355	0.76794
1146	342	0.030955	0.53778	0.020772	34.3	134.5	0.02355	0.76794
1146	357	0.030955	0.53778	0.020772	34	134	0.02355	0.76794
1146	440	0.030955	0.53778	0.020772	33.8	136.5	0.02355	0.76794
1147	0	0.036164	0.51974	0.017941	39	141	0.030718	0.62459
1147	58.875	0.036164	0.51974	0.017941	40	142.5	0.030718	0.62459
1147	87	0.036164	0.51974	0.017941	39.5	143.5	0.030718	0.62459
1147	115.38	0.036164	0.51974	0.017941	40	144	0.030718	0.62459
1148	0	0.033271	0.52947	0.019557	19.2	98.5	0.038909	0.55804
1148	30.375	0.033271	0.52947	0.019557	20.3	105.7	0.038909	0.55804
1148	76	0.033271	0.52947	0.019557	20.9	106.3	0.038909	0.55804
1149	0	0.02655	0.55484	0.023845	73.9	166	0.029694	0.30206
1149	29	0.02655	0.55484	0.023845	72.2	167.5	0.029694	0.30206
1149	57	0.02655	0.55484	0.023845	73.5	168	0.029694	0.30206
1149	86.375	0.02655	0.55484	0.023845	74.5	168	0.029694	0.30206
1149	114.38	0.02655	0.55484	0.023845	71	168.6	0.029694	0.30206
1149	142	0.02655	0.55484	0.023845	69.5	169.8	0.029694	0.30206
1150	0	0.034171	0.53141	0.019584	16.9	107.4	0.034301	0.56828
1150	77.375	0.034171	0.53141	0.019584	17.1	109.9	0.034301	0.56828
1150	147.38	0.034171	0.53141	0.019584	17.3	109.9	0.034301	0.56828
1150	195	0.034171	0.53141	0.019584	16.9	111	0.034301	0.56828
1150	322.37	0.034171	0.53141	0.019584	18.6	111.6	0.034301	0.56828
1150	377	0.034171	0.53141	0.019584	20.2	113.3	0.034301	0.56828
1150	462.37	0.034171	0.53141	0.019584	20.5	113.4	0.034301	0.56828
1150	488	0.034171	0.53141	0.019584	20.8	114.5	0.034301	0.56828
1151	0	0.034341	0.52674	0.018301	85	177	0.038909	1.4181
1151	17.375	0.034341	0.52674	0.018301	85.4	177	0.038909	1.4181
1151	31.375	0.034341	0.52674	0.018301	85	177.3	0.038909	1.4181
1151	45.375	0.034341	0.52674	0.018301	84.5	177.4	0.038909	1.4181
1151	59.375	0.034341	0.52674	0.018301	84.5	177.7	0.038909	1.4181
1151	70	0.034341	0.52674	0.018301	84	177.7	0.038909	1.4181
1151	87.375	0.034341	0.52674	0.018301	84.4	177.7	0.038909	1.4181
1151	122.38	0.034341	0.52674	0.018301	85.5	177.5	0.038909	1.4181
1151	133	0.034341	0.52674	0.018301	85.5	177.7	0.038909	1.4181
1151	150.38	0.034341	0.52674	0.018301	85.2	177.7	0.038909	1.4181
1151	161	0.034341	0.52674	0.018301	87	177.7	0.038909	1.4181
1151	171.38	0.034341	0.52674	0.018301	86	177.7	0.038909	1.4181
1152	0	0.033332	0.5287	0.019349	17	99.9	0.027134	0.24574
1152	48	0.033332	0.5287	0.019349	17	100.5	0.027134	0.24574
1152	82	0.033332	0.5287	0.019349	17	101	0.027134	0.24574
1153	0	0.028769	0.54745	0.022779	15	96.5	0.03123	0.51196
1153	26	0.028769	0.54745	0.022779	15	97	0.03123	0.51196
1153	55	0.028769	0.54745	0.022779	15.6	98.1	0.03123	0.51196
1153	84.375	0.028769	0.54745	0.022779	15	98	0.03123	0.51196
1153	111	0.028769	0.54745	0.022779	16	98.5	0.03123	0.51196
1154	0	0.032271	0.53267	0.020597	51.8	153.2	0.05222	0.80378
1154	91	0.032271	0.53267	0.020597	53.3	155	0.05222	0.80378
1155	0	0.027594	0.55174	0.024588	31.5	126.8	0.027134	0.68091
1155	106.38	0.027594	0.55174	0.024588	32.8	128.3	0.027134	0.68091
1155	189.38	0.027594	0.55174	0.024588	33	130.1	0.027134	0.68091
1156	0	0.040843	0.50382	0.017006	19.3	110.7	0.041981	0.64507
1156	15.375	0.040843	0.50382	0.017006	18.8	110.8	0.041981	0.64507
1156	28	0.040843	0.50382	0.017006	18.7	110	0.041981	0.64507
1156	43.375	0.040843	0.50382	0.017006	19.3	110.2	0.041981	0.64507
1156	56	0.040843	0.50382	0.017006	19.2	110.4	0.041981	0.64507
1156	71.375	0.040843	0.50382	0.017006	19.5	110.4	0.041981	0.64507
1156	83	0.040843	0.50382	0.017006	19.6	111.2	0.041981	0.64507
1156	112	0.040843	0.50382	0.017006	19.6	111.5	0.041981	0.64507
1156	127.38	0.040843	0.50382	0.017006	19.9	111.9	0.041981	0.64507
1156	140	0.040843	0.50382	0.017006	20	112.1	0.041981	0.64507
1156	170.38	0.040843	0.50382	0.017006	20.4	112.2	0.041981	0.64507
1156	177.38	0.040843	0.50382	0.017006	20.3	112.4	0.041981	0.64507
1156	184.38	0.040843	0.50382	0.017006	20.5	112.4	0.041981	0.64507
1156	197	0.040843	0.50382	0.017006	20.9	112.8	0.041981	0.64507
1156	224	0.040843	0.50382	0.017006	21.4	113.1	0.041981	0.64507
1156	252	0.040843	0.50382	0.017006	21.4	113	0.041981	0.64507
1156	274.37	0.040843	0.50382	0.017006	20.5	113.2	0.041981	0.64507
1156	286	0.040843	0.50382	0.017006	20.3	113.5	0.041981	0.64507
1156	330.37	0.040843	0.50382	0.017006	21.1	114.2	0.041981	0.64507
1156	365	0.040843	0.50382	0.017006	21.2	114.6	0.041981	0.64507
1156	379.37	0.040843	0.50382	0.017006	20.9	114.6	0.041981	0.64507
1156	393.37	0.040843	0.50382	0.017006	20.7	114.6	0.041981	0.64507
1156	406	0.040843	0.50382	0.017006	21.3	114.6	0.041981	0.64507
1156	414.37	0.040843	0.50382	0.017006	21.1	114.6	0.041981	0.64507
1156	421.37	0.040843	0.50382	0.017006	21.3	115	0.041981	0.64507
1156	441	0.040843	0.50382	0.017006	21.6	115.5	0.041981	0.64507
1156	465.37	0.040843	0.50382	0.017006	20.9	115.7	0.041981	0.64507
1156	477.37	0.040843	0.50382	0.017006	21.1	116.2	0.041981	0.64507
1156	491.37	0.040843	0.50382	0.017006	21.3	116.2	0.041981	0.64507
1157	0	0.027749	0.55372	0.023555	18.2	100.3	0.014335	0.51196
1157	93.375	0.027749	0.55372	0.023555	18.7	102	0.014335	0.51196
1158	0	0.029675	0.54587	0.023166	24.2	105	0.019966	0.33789
1158	28	0.029675	0.54587	0.023166	24.5	105.5	0.019966	0.33789
1158	64.375	0.029675	0.54587	0.023166	26	105.9	0.019966	0.33789
1158	148	0.029675	0.54587	0.023166	28.5	108.6	0.019966	0.33789
1159	0	0.040062	0.50744	0.017142	26.8	134.1	0.051196	0.65019
1159	97	0.040062	0.50744	0.017142	27.5	136.3	0.051196	0.65019
1159	154	0.040062	0.50744	0.017142	27	136.6	0.051196	0.65019
1159	254	0.040062	0.50744	0.017142	28.8	138.3	0.051196	0.65019
1159	303.37	0.040062	0.50744	0.017142	28.8	138.8	0.051196	0.65019
1159	401	0.040062	0.50744	0.017142	30.8	140.8	0.051196	0.65019
1160	0	0.027688	0.54981	0.024668	20.5	105	0.027134	0.4966
1160	20.875	0.027688	0.54981	0.024668	19	105.9	0.027134	0.4966
1160	76.875	0.027688	0.54981	0.024668	19.3	107	0.027134	0.4966
1160	160.88	0.027688	0.54981	0.024668	21.5	108.4	0.027134	0.4966
1160	216.88	0.027688	0.54981	0.024668	22.1	109	0.027134	0.4966
1160	244	0.027688	0.54981	0.024668	23.3	109.5	0.027134	0.4966
1160	391	0.027688	0.54981	0.024668	22.2	111.6	0.027134	0.4966
1160	419	0.027688	0.54981	0.024668	22.1	112.5	0.027134	0.4966
1160	447	0.027688	0.54981	0.024668	21.8	112.3	0.027134	0.4966
1160	510	0.027688	0.54981	0.024668	22	113.1	0.027134	0.4966
1160	587.88	0.027688	0.54981	0.024668	22.3	114.8	0.027134	0.4966
1161	0	0.035181	0.52422	0.017791	54.2	144	0.053244	0.64507
1161	112	0.035181	0.52422	0.017791	52.2	147	0.053244	0.64507
1161	140	0.035181	0.52422	0.017791	53	147	0.053244	0.64507
1161	168	0.035181	0.52422	0.017791	53	148.5	0.053244	0.64507
1161	196	0.035181	0.52422	0.017791	53	149	0.053244	0.64507
1161	240.87	0.035181	0.52422	0.017791	54	149	0.053244	0.64507
1161	252	0.035181	0.52422	0.017791	51	149	0.053244	0.64507
1161	392	0.035181	0.52422	0.017791	53.3	149	0.053244	0.64507
1161	409.87	0.035181	0.52422	0.017791	55	149.5	0.053244	0.64507
1161	421	0.035181	0.52422	0.017791	50	150	0.053244	0.64507
1162	0	0.030114	0.54108	0.022642	18.5	108	0.035837	0.66043
1162	82	0.030114	0.54108	0.022642	18.8	110.4	0.035837	0.66043
1163	0	0.028409	0.54615	0.024106	58.5	155	0.035325	0.40957
1163	36.375	0.028409	0.54615	0.024106	59	155	0.035325	0.40957
1163	56	0.028409	0.54615	0.024106	56.7	156	0.035325	0.40957
1163	84	0.028409	0.54615	0.024106	53.4	156	0.035325	0.40957
1164	0	0.032969	0.53027	0.019776	25.2	119.5	0.030206	0.58364
1164	30.875	0.032969	0.53027	0.019776	24.8	121.5	0.030206	0.58364
1164	86	0.032969	0.53027	0.019776	25	123.5	0.030206	0.58364
1164	226.88	0.032969	0.53027	0.019776	25.2	125	0.030206	0.58364
1164	289.87	0.032969	0.53027	0.019776	27	126.5	0.030206	0.58364
1165	0	0.041223	0.5089	0.019194	16.3	96	0.057852	0.53756
1165	28	0.041223	0.5089	0.019194	16.7	98.9	0.057852	0.53756
1165	56	0.041223	0.5089	0.019194	16.9	98.5	0.057852	0.53756
1165	126	0.041223	0.5089	0.019194	16.9	100.6	0.057852	0.53756
1165	182	0.041223	0.5089	0.019194	18.3	102	0.057852	0.53756
1165	224	0.041223	0.5089	0.019194	18.1	102.4	0.057852	0.53756
1165	280	0.041223	0.5089	0.019194	19.2	103.1	0.057852	0.53756
1165	336	0.041223	0.5089	0.019194	19.5	104.3	0.057852	0.53756
1165	364	0.041223	0.5089	0.019194	19.2	104.4	0.057852	0.53756
1165	390	0.041223	0.5089	0.019194	19.7	105.2	0.057852	0.53756
1165	462	0.041223	0.5089	0.019194	20.5	107	0.057852	0.53756
1165	525.88	0.041223	0.5089	0.019194	21.3	108	0.057852	0.53756
1166	0	0.029851	0.54236	0.021349	18.4	97.6	0.024574	0.26622
1166	29	0.029851	0.54236	0.021349	19	98	0.024574	0.26622
1166	63	0.029851	0.54236	0.021349	18.9	98.5	0.024574	0.26622
1166	99.375	0.029851	0.54236	0.021349	18.9	99.5	0.024574	0.26622
1166	126	0.029851	0.54236	0.021349	19.1	99.6	0.024574	0.26622
1166	154	0.029851	0.54236	0.021349	19	99.6	0.024574	0.26622
1166	217	0.029851	0.54236	0.021349	19.4	101.7	0.024574	0.26622
1166	245	0.029851	0.54236	0.021349	19.3	102.2	0.024574	0.26622
1166	329	0.029851	0.54236	0.021349	20	103.6	0.024574	0.26622
1166	357	0.029851	0.54236	0.021349	19	103.5	0.024574	0.26622
1166	385	0.029851	0.54236	0.021349	19	105	0.024574	0.26622
1166	420	0.029851	0.54236	0.021349	19.2	105	0.024574	0.26622
1166	449.37	0.029851	0.54236	0.021349	19.3	105.6	0.024574	0.26622
1166	484.37	0.029851	0.54236	0.021349	20	106.5	0.024574	0.26622
1167	0	0.025607	0.56111	0.025608	69.8	165	0.014847	0.2611
1167	54	0.025607	0.56111	0.025608	70.2	165.9	0.014847	0.2611
1167	89	0.025607	0.56111	0.025608	71.3	166.5	0.014847	0.2611
1167	124	0.025607	0.56111	0.025608	71.6	167.3	0.014847	0.2611
1167	167.38	0.025607	0.56111	0.025608	72	169	0.014847	0.2611
1167	174.38	0.025607	0.56111	0.025608	72.8	168.5	0.014847	0.2611
1168	0	0.030877	0.5372	0.020519	29.8	126.8	0.033277	0.77818
1168	30.375	0.030877	0.5372	0.020519	29	126.5	0.033277	0.77818
1168	86	0.030877	0.5372	0.020519	29	125	0.033277	0.77818
1168	107.38	0.030877	0.5372	0.020519	29	126.3	0.033277	0.77818
1168	121.38	0.030877	0.5372	0.020519	28	125	0.033277	0.77818
1168	135.38	0.030877	0.5372	0.020519	25	125	0.033277	0.77818
1169	0	0.034723	0.52521	0.018471	20	108	0.029182	0.5734
1169	56	0.034723	0.52521	0.018471	20.3	110	0.029182	0.5734
1169	112	0.034723	0.52521	0.018471	21.2	110.5	0.029182	0.5734
1169	171.38	0.034723	0.52521	0.018471	22	112.5	0.029182	0.5734
1169	247.38	0.034723	0.52521	0.018471	22	113	0.029182	0.5734
1169	273	0.034723	0.52521	0.018471	22.5	113.6	0.029182	0.5734
1169	301	0.034723	0.52521	0.018471	22	114.2	0.029182	0.5734
1169	331	0.034723	0.52521	0.018471	22.3	114.8	0.029182	0.5734
1169	357	0.034723	0.52521	0.018471	22.5	115.1	0.029182	0.5734
1169	385	0.034723	0.52521	0.018471	22.9	115.1	0.029182	0.5734
1169	413	0.034723	0.52521	0.018471	22.6	115.5	0.029182	0.5734
1170	0	0.033172	0.53026	0.02023	19.7	99.1	0.032254	0.50684
1170	14	0.033172	0.53026	0.02023	20	100	0.032254	0.50684
1170	64	0.033172	0.53026	0.02023	20	102	0.032254	0.50684
1170	80.375	0.033172	0.53026	0.02023	20.6	103	0.032254	0.50684
1170	133	0.033172	0.53026	0.02023	21.1	103	0.032254	0.50684
1170	157.38	0.033172	0.53026	0.02023	21.8	103	0.032254	0.50684
1170	175	0.033172	0.53026	0.02023	21.8	103.8	0.032254	0.50684
1170	191.38	0.033172	0.53026	0.02023	22.3	104.7	0.032254	0.50684
1170	231	0.033172	0.53026	0.02023	22.7	106	0.032254	0.50684
1170	245	0.033172	0.53026	0.02023	22.9	106.3	0.032254	0.50684
1170	275.37	0.033172	0.53026	0.02023	23	106.7	0.032254	0.50684
1170	287	0.033172	0.53026	0.02023	22	106.7	0.032254	0.50684
1170	303.37	0.033172	0.53026	0.02023	23.6	106.7	0.032254	0.50684
1170	336	0.033172	0.53026	0.02023	23.7	107.5	0.032254	0.50684
1170	415.37	0.033172	0.53026	0.02023	22.9	107.5	0.032254	0.50684
1170	426	0.033172	0.53026	0.02023	23.9	108.5	0.032254	0.50684
1170	454	0.033172	0.53026	0.02023	24	108.7	0.032254	0.50684
1170	471.37	0.033172	0.53026	0.02023	24.7	108.7	0.032254	0.50684
1171	0	0.031674	0.53492	0.020876	16.3	99	0.030718	0.85498
1171	28	0.031674	0.53492	0.020876	15.7	99.5	0.030718	0.85498
1171	56	0.031674	0.53492	0.020876	15.6	101	0.030718	0.85498
1172	0	0.027437	0.55032	0.024004	24	114	0.033277	0.44029
1172	28	0.027437	0.55032	0.024004	25.2	115.2	0.033277	0.44029
1172	84	0.027437	0.55032	0.024004	25.8	115.4	0.033277	0.44029
1172	112	0.027437	0.55032	0.024004	26	115.5	0.033277	0.44029
1172	128.38	0.027437	0.55032	0.024004	26	116.5	0.033277	0.44029
1172	192.38	0.027437	0.55032	0.024004	26	117.2	0.033277	0.44029
1172	217	0.027437	0.55032	0.024004	26	118.6	0.033277	0.44029
1172	259	0.027437	0.55032	0.024004	26	119	0.033277	0.44029
1172	273	0.027437	0.55032	0.024004	25.6	119.2	0.033277	0.44029
1172	287	0.027437	0.55032	0.024004	26	119.2	0.033277	0.44029
1172	343	0.027437	0.55032	0.024004	26.5	119.8	0.033277	0.44029
1172	371	0.027437	0.55032	0.024004	27	120.2	0.033277	0.44029
1172	428	0.027437	0.55032	0.024004	30.3	123	0.033277	0.44029
1172	476	0.027437	0.55032	0.024004	31.5	123	0.033277	0.44029
1173	0	0.036554	0.51547	0.018989	19.5	114.2	0.02611	0.39421
1173	16.875	0.036554	0.51547	0.018989	19.9	115.5	0.02611	0.39421
1173	44.875	0.036554	0.51547	0.018989	20	115.5	0.02611	0.39421
1173	72.875	0.036554	0.51547	0.018989	20.8	117	0.02611	0.39421
1173	100.88	0.036554	0.51547	0.018989	20.7	117.5	0.02611	0.39421
1174	0	0.032526	0.53747	0.020629	19.3	110	0.030718	0.86521
1174	27	0.032526	0.53747	0.020629	19.6	112.5	0.030718	0.86521
1174	139	0.032526	0.53747	0.020629	19.3	113.5	0.030718	0.86521
1174	167	0.032526	0.53747	0.020629	19.7	113.2	0.030718	0.86521
1174	195	0.032526	0.53747	0.020629	19.6	114.5	0.030718	0.86521
1174	223	0.032526	0.53747	0.020629	20.4	114.8	0.030718	0.86521
1174	251	0.032526	0.53747	0.020629	20.8	115	0.030718	0.86521
1174	267.37	0.032526	0.53747	0.020629	20.9	115	0.030718	0.86521
1174	307	0.032526	0.53747	0.020629	21	115.6	0.030718	0.86521
1174	335	0.032526	0.53747	0.020629	21.6	116.6	0.030718	0.86521
1174	363	0.032526	0.53747	0.020629	20.7	117.3	0.030718	0.86521
1174	405	0.032526	0.53747	0.020629	21.7	117	0.030718	0.86521
1174	433	0.032526	0.53747	0.020629	21.7	117.5	0.030718	0.86521
1174	455	0.032526	0.53747	0.020629	21.6	118.5	0.030718	0.86521
1174	484.37	0.032526	0.53747	0.020629	21.7	118.5	0.030718	0.86521
1174	510	0.032526	0.53747	0.020629	22	122	0.030718	0.86521
1175	0	0.039972	0.50796	0.018261	14.6	95.7	0.034813	0.41469
1175	11	0.039972	0.50796	0.018261	14.4	97.5	0.034813	0.41469
1175	40	0.039972	0.50796	0.018261	14.8	98	0.034813	0.41469
1175	69	0.039972	0.50796	0.018261	14.6	98	0.034813	0.41469
1175	101	0.039972	0.50796	0.018261	15.2	98.2	0.034813	0.41469
1175	132.38	0.039972	0.50796	0.018261	15.7	100	0.034813	0.41469
1175	216	0.039972	0.50796	0.018261	16.2	99	0.034813	0.41469
1175	244	0.039972	0.50796	0.018261	15.9	99.5	0.034813	0.41469
1175	272	0.039972	0.50796	0.018261	16.2	100.4	0.034813	0.41469
1175	304	0.039972	0.50796	0.018261	16.5	100.6	0.034813	0.41469
1175	333	0.039972	0.50796	0.018261	15.7	100.6	0.034813	0.41469
1175	370.37	0.039972	0.50796	0.018261	16.9	100	0.034813	0.41469
1175	391.37	0.039972	0.50796	0.018261	17	101.2	0.034813	0.41469
1175	398.37	0.039972	0.50796	0.018261	17.2	101.2	0.034813	0.41469
1175	412.37	0.039972	0.50796	0.018261	16.7	101.8	0.034813	0.41469
1175	481	0.039972	0.50796	0.018261	17.1	102.5	0.034813	0.41469
1175	509	0.039972	0.50796	0.018261	17.1	103.5	0.034813	0.41469
1175	522	0.039972	0.50796	0.018261	16.6	102.5	0.034813	0.41469
1176	0	0.026334	0.55467	0.024657	24.4	127	0.024574	0.68091
1176	2.375	0.026334	0.55467	0.024657	25	128.2	0.024574	0.68091
1176	72.375	0.026334	0.55467	0.024657	23	128.2	0.024574	0.68091
1176	84	0.026334	0.55467	0.024657	24.7	130	0.024574	0.68091
1176	115.38	0.026334	0.55467	0.024657	25.5	130.6	0.024574	0.68091
1176	140	0.026334	0.55467	0.024657	26.6	131.4	0.024574	0.68091
1176	196	0.026334	0.55467	0.024657	27.3	131.7	0.024574	0.68091
1177	0	0.026329	0.55188	0.022778	23.7	129	0.040445	0.48636
1177	26	0.026329	0.55188	0.022778	24	128	0.040445	0.48636
1177	97	0.026329	0.55188	0.022778	24.5	128.5	0.040445	0.48636
1177	145	0.026329	0.55188	0.022778	25.7	131.5	0.040445	0.48636
1177	180	0.026329	0.55188	0.022778	27.1	132	0.040445	0.48636
1177	237	0.026329	0.55188	0.022778	26.2	132	0.040445	0.48636
1177	250	0.026329	0.55188	0.022778	26.5	132.5	0.040445	0.48636
1177	272	0.026329	0.55188	0.022778	25.8	134.5	0.040445	0.48636
1177	288.37	0.026329	0.55188	0.022778	26.4	133	0.040445	0.48636
1177	300	0.026329	0.55188	0.022778	26	134.5	0.040445	0.48636
1177	335	0.026329	0.55188	0.022778	26.2	135.7	0.040445	0.48636
1177	349	0.026329	0.55188	0.022778	25.9	136.1	0.040445	0.48636
1177	362	0.026329	0.55188	0.022778	26.9	136.5	0.040445	0.48636
1177	390	0.026329	0.55188	0.022778	27.6	136	0.040445	0.48636
1177	405	0.026329	0.55188	0.022778	27.9	136.9	0.040445	0.48636
1177	419	0.026329	0.55188	0.022778	27.3	137.5	0.040445	0.48636
1177	449.37	0.026329	0.55188	0.022778	27.6	137.7	0.040445	0.48636
1177	462	0.026329	0.55188	0.022778	28	138.5	0.040445	0.48636
1177	489	0.026329	0.55188	0.022778	28.3	138.5	0.040445	0.48636
1178	0	0.036543	0.52016	0.018162	13.8	94.5	0.02867	1.1007
1178	66.375	0.036543	0.52016	0.018162	14	94.5	0.02867	1.1007
1178	80	0.036543	0.52016	0.018162	15	94.5	0.02867	1.1007
1178	102	0.036543	0.52016	0.018162	15.4	94.5	0.02867	1.1007
1178	129	0.036543	0.52016	0.018162	15	96.8	0.02867	1.1007
1178	169	0.036543	0.52016	0.018162	14.6	97	0.02867	1.1007
1178	183	0.036543	0.52016	0.018162	15	97	0.02867	1.1007
1178	211	0.036543	0.52016	0.018162	14.8	99	0.02867	1.1007
1179	0	0.029347	0.54432	0.022826	17.6	100	0.011775	2.1963
1179	62	0.029347	0.54432	0.022826	18	102.3	0.011775	2.1963
1179	194	0.029347	0.54432	0.022826	19	104.7	0.011775	2.1963
1180	0	0.024522	0.56288	0.011405	12.5	82	0.069627	1.4181
1180	14	0.024522	0.56288	0.011405	12.5	82.5	0.069627	1.4181
1180	28	0.024522	0.56288	0.011405	12	82.5	0.069627	1.4181
1180	58.375	0.024522	0.56288	0.011405	11.3	82.5	0.069627	1.4181
1180	70	0.024522	0.56288	0.011405	10.9	82.5	0.069627	1.4181
1180	84	0.024522	0.56288	0.011405	10.8	82.5	0.069627	1.4181
1180	140	0.024522	0.56288	0.011405	11.1	82.5	0.069627	1.4181
1180	170.38	0.024522	0.56288	0.011405	11.1	84.4	0.069627	1.4181
1180	203	0.024522	0.56288	0.011405	10.8	84.4	0.069627	1.4181
1180	245	0.024522	0.56288	0.011405	10.8	84.5	0.069627	1.4181
1180	261	0.024522	0.56288	0.011405	10.7	84.5	0.069627	1.4181
1180	275.37	0.024522	0.56288	0.011405	10.7	84.4	0.069627	1.4181
1180	288	0.024522	0.56288	0.011405	10.3	84.4	0.069627	1.4181
1180	335	0.024522	0.56288	0.011405	11	85	0.069627	1.4181
1180	343	0.024522	0.56288	0.011405	11.5	85	0.069627	1.4181
1180	357	0.024522	0.56288	0.011405	12.2	85	0.069627	1.4181
1180	371	0.024522	0.56288	0.011405	11.9	85	0.069627	1.4181
1180	399	0.024522	0.56288	0.011405	12	85.3	0.069627	1.4181
1180	448	0.024522	0.56288	0.011405	12.8	85	0.069627	1.4181
1181	0	0.036174	0.52187	0.018156	17.2	100.5	0.047612	0.61947
1181	35.375	0.036174	0.52187	0.018156	17.6	102.5	0.047612	0.61947
1181	77	0.036174	0.52187	0.018156	18.2	102.8	0.047612	0.61947
1181	105	0.036174	0.52187	0.018156	18.1	103.8	0.047612	0.61947
1181	133	0.036174	0.52187	0.018156	18.6	104	0.047612	0.61947
1181	167	0.036174	0.52187	0.018156	18.8	105	0.047612	0.61947
1181	175	0.036174	0.52187	0.018156	18.7	105	0.047612	0.61947
1181	203	0.036174	0.52187	0.018156	17.9	105.3	0.047612	0.61947
1181	231	0.036174	0.52187	0.018156	18.1	106	0.047612	0.61947
1181	301	0.036174	0.52187	0.018156	19.3	106.5	0.047612	0.61947
1181	384	0.036174	0.52187	0.018156	20	108	0.047612	0.61947
1181	441	0.036174	0.52187	0.018156	20.2	109	0.047612	0.61947
1181	511.37	0.036174	0.52187	0.018156	19.8	110.7	0.047612	0.61947
1182	0	0.03317	0.52588	0.030103	18	110	0.040957	2.053
1182	15.375	0.03317	0.52588	0.030103	19	114	0.040957	2.053
1182	78.375	0.03317	0.52588	0.030103	19.2	115.3	0.040957	2.053
1182	127.38	0.03317	0.52588	0.030103	18.5	117	0.040957	2.053
1182	203	0.03317	0.52588	0.030103	19.4	117.2	0.040957	2.053
1182	260	0.03317	0.52588	0.030103	19.3	118.3	0.040957	2.053
1182	281.37	0.03317	0.52588	0.030103	19.3	118	0.040957	2.053
1182	300	0.03317	0.52588	0.030103	19	118	0.040957	2.053
1182	329	0.03317	0.52588	0.030103	18.9	118	0.040957	2.053
1182	393	0.03317	0.52588	0.030103	20	119.6	0.040957	2.053
1182	489	0.03317	0.52588	0.030103	20.5	121.1	0.040957	2.053
1182	532	0.03317	0.52588	0.030103	20.2	121.2	0.040957	2.053
1183	0	0.036831	0.51869	0.020215	17	101.5	0.015359	1.1417
1183	56	0.036831	0.51869	0.020215	17	104.5	0.015359	1.1417
1183	84	0.036831	0.51869	0.020215	17	102.5	0.015359	1.1417
1183	112	0.036831	0.51869	0.020215	17.1	105.5	0.015359	1.1417
1183	140	0.036831	0.51869	0.020215	17.6	106.2	0.015359	1.1417
1183	168	0.036831	0.51869	0.020215	18.2	106.8	0.015359	1.1417
1183	196	0.036831	0.51869	0.020215	18.6	107	0.015359	1.1417
1183	224	0.036831	0.51869	0.020215	18.7	107.8	0.015359	1.1417
1183	244	0.036831	0.51869	0.020215	19.7	107	0.015359	1.1417
1184	0	0.042214	0.50475	0.015294	20.8	110	0.083962	1.3977
1184	57	0.042214	0.50475	0.015294	21.4	110.5	0.083962	1.3977
1184	114.38	0.042214	0.50475	0.015294	21.9	111.5	0.083962	1.3977
1184	167	0.042214	0.50475	0.015294	22	111.5	0.083962	1.3977
1185	0	0.028525	0.54571	0.023955	34.7	131.5	0.030206	0.40445
1185	133.38	0.028525	0.54571	0.023955	36	133	0.030206	0.40445
1185	222	0.028525	0.54571	0.023955	36.4	134.7	0.030206	0.40445
1186	0	0.040778	0.50782	0.022935	15	99.4	0.0087033	0.60923
1186	56	0.040778	0.50782	0.022935	15	100.8	0.0087033	0.60923
1186	112	0.040778	0.50782	0.022935	15.6	101.5	0.0087033	0.60923
1186	153	0.040778	0.50782	0.022935	15.5	102	0.0087033	0.60923
1186	196	0.040778	0.50782	0.022935	17	102.7	0.0087033	0.60923
1186	218	0.040778	0.50782	0.022935	17.3	102.8	0.0087033	0.60923
1186	259	0.040778	0.50782	0.022935	17	103	0.0087033	0.60923
1187	0	0.027143	0.55142	0.02279	32.4	126.8	0.016383	0.61947
1187	29	0.027143	0.55142	0.02279	31.4	127.2	0.016383	0.61947
1187	42	0.027143	0.55142	0.02279	32	127.2	0.016383	0.61947
1187	56	0.027143	0.55142	0.02279	31.5	128.2	0.016383	0.61947
1187	98	0.027143	0.55142	0.02279	31	128	0.016383	0.61947
1187	112	0.027143	0.55142	0.02279	32.6	129.7	0.016383	0.61947
1187	142	0.027143	0.55142	0.02279	32.8	130	0.016383	0.61947
1187	161	0.027143	0.55142	0.02279	33.7	130	0.016383	0.61947
1187	178.38	0.027143	0.55142	0.02279	33.9	133	0.016383	0.61947
1187	238	0.027143	0.55142	0.02279	33.8	133	0.016383	0.61947
1187	252	0.027143	0.55142	0.02279	33	133	0.016383	0.61947
1187	266	0.027143	0.55142	0.02279	33.5	133	0.016383	0.61947
1187	280	0.027143	0.55142	0.02279	34.5	132.3	0.016383	0.61947
1187	294	0.027143	0.55142	0.02279	34.5	133	0.016383	0.61947
1187	308	0.027143	0.55142	0.02279	35.5	132.3	0.016383	0.61947
1187	378	0.027143	0.55142	0.02279	35.8	133.3	0.016383	0.61947
1187	406	0.027143	0.55142	0.02279	35.9	133.3	0.016383	0.61947
1187	434	0.027143	0.55142	0.02279	36.7	133.5	0.016383	0.61947
1187	448	0.027143	0.55142	0.02279	36.7	133.6	0.016383	0.61947
1187	462	0.027143	0.55142	0.02279	36.5	134.6	0.016383	0.61947
1187	493.37	0.027143	0.55142	0.02279	36.2	134.8	0.016383	0.61947
1187	511	0.027143	0.55142	0.02279	37	134.8	0.016383	0.61947
1188	0	0.032658	0.53146	0.021264	15.3	94	0.017407	0.18943
1188	38.375	0.032658	0.53146	0.021264	15.6	98.5	0.017407	0.18943
1188	63	0.032658	0.53146	0.021264	16.5	99	0.017407	0.18943
1188	91	0.032658	0.53146	0.021264	15.5	100	0.017407	0.18943
1188	120	0.032658	0.53146	0.021264	16.1	100	0.017407	0.18943
1188	148	0.032658	0.53146	0.021264	16.8	100.5	0.017407	0.18943
1188	183	0.032658	0.53146	0.021264	17.5	101.6	0.017407	0.18943
1188	196	0.032658	0.53146	0.021264	17.5	101.5	0.017407	0.18943
1189	0	0.036214	0.51831	0.016358	23.8	110	0.060411	0.74746
1189	28	0.036214	0.51831	0.016358	24.2	110.3	0.060411	0.74746
1189	56	0.036214	0.51831	0.016358	24.7	111	0.060411	0.74746
1189	84	0.036214	0.51831	0.016358	25	111	0.060411	0.74746
1189	133.38	0.036214	0.51831	0.016358	25	112	0.060411	0.74746
1189	161	0.036214	0.51831	0.016358	26	112.3	0.060411	0.74746
1189	293	0.036214	0.51831	0.016358	26.6	116.5	0.060411	0.74746
1189	335	0.036214	0.51831	0.016358	27.3	116.5	0.060411	0.74746
1189	378.37	0.036214	0.51831	0.016358	27.7	116.9	0.060411	0.74746
1189	428	0.036214	0.51831	0.016358	27.6	118	0.060411	0.74746
1189	461	0.036214	0.51831	0.016358	28	118	0.060411	0.74746
1189	515	0.036214	0.51831	0.016358	28.8	118.6	0.060411	0.74746
1190	0	0.033505	0.5288	0.018719	38.4	145.2	0.03123	0.96761
1190	29	0.033505	0.5288	0.018719	37.5	146	0.03123	0.96761
1190	50	0.033505	0.5288	0.018719	38.1	146	0.03123	0.96761
1190	85	0.033505	0.5288	0.018719	37.9	146	0.03123	0.96761
1190	113	0.033505	0.5288	0.018719	38	146.9	0.03123	0.96761
1190	141	0.033505	0.5288	0.018719	38	147.3	0.03123	0.96761
1190	190	0.033505	0.5288	0.018719	38.3	148	0.03123	0.96761
1190	240	0.033505	0.5288	0.018719	39.1	148	0.03123	0.96761
1191	0	0.06031	0.48019	0.019262	61	177	0.010239	1.4437
1191	56	0.06031	0.48019	0.019262	62	178	0.010239	1.4437
1191	221	0.06031	0.48019	0.019262	59	180	0.010239	1.4437
1192	0	0.029987	0.54227	0.021607	16.6	100.3	0.030718	0.44029
1192	16.375	0.029987	0.54227	0.021607	17.8	101.4	0.030718	0.44029
1192	114.38	0.029987	0.54227	0.021607	17.8	103	0.030718	0.44029
1192	233.37	0.029987	0.54227	0.021607	18.1	105.3	0.030718	0.44029
1192	345.37	0.029987	0.54227	0.021607	19.3	106.3	0.030718	0.44029
1192	443.37	0.029987	0.54227	0.021607	19.7	108.5	0.030718	0.44029
1192	517	0.029987	0.54227	0.021607	20.7	110.5	0.030718	0.44029
1193	0	0.03426	0.52269	0.017911	24	122	0.046077	0.94201
1193	42.375	0.03426	0.52269	0.017911	24.5	123.3	0.046077	0.94201
1193	63	0.03426	0.52269	0.017911	25.5	123.3	0.046077	0.94201
1193	98	0.03426	0.52269	0.017911	26	124	0.046077	0.94201
1193	126.38	0.03426	0.52269	0.017911	27.5	126.5	0.046077	0.94201
1193	287.37	0.03426	0.52269	0.017911	26.3	127	0.046077	0.94201
1193	481	0.03426	0.52269	0.017911	27.5	130.5	0.046077	0.94201
1194	0	0.027095	0.55242	0.02163	17.3	97	0.025086	0.34813
1194	28	0.027095	0.55242	0.02163	17.7	97	0.025086	0.34813
1194	56	0.027095	0.55242	0.02163	18	97.8	0.025086	0.34813
1194	110	0.027095	0.55242	0.02163	18.2	100.5	0.025086	0.34813
1194	138	0.027095	0.55242	0.02163	19	99.8	0.025086	0.34813
1194	166	0.027095	0.55242	0.02163	18.2	100	0.025086	0.34813
1194	196	0.027095	0.55242	0.02163	19.1	100	0.025086	0.34813
1194	232.37	0.027095	0.55242	0.02163	18.7	101.5	0.025086	0.34813
1194	267.37	0.027095	0.55242	0.02163	18.9	102.5	0.025086	0.34813
1194	343	0.027095	0.55242	0.02163	19.9	103.5	0.025086	0.34813
1194	455	0.027095	0.55242	0.02163	20	104.2	0.025086	0.34813
1194	503	0.027095	0.55242	0.02163	19.8	104.2	0.025086	0.34813
1195	0	0.045993	0.50251	0.015236	23	121	0.051708	0.36861
1195	15	0.045993	0.50251	0.015236	23	122	0.051708	0.36861
1195	44.375	0.045993	0.50251	0.015236	24	122	0.051708	0.36861
1195	323	0.045993	0.50251	0.015236	25.5	130	0.051708	0.36861
1195	351	0.045993	0.50251	0.015236	26	130	0.051708	0.36861
1195	380.37	0.045993	0.50251	0.015236	26	130.5	0.051708	0.36861
1195	491	0.045993	0.50251	0.015236	26.5	130.5	0.051708	0.36861
1196	0	0.061956	0.47973	0.018506	14.1	92	0.0076794	0.056316
1196	14.375	0.061956	0.47973	0.018506	14.4	92	0.0076794	0.056316
1196	98.375	0.061956	0.47973	0.018506	13.9	93	0.0076794	0.056316
1196	154.38	0.061956	0.47973	0.018506	15	95.5	0.0076794	0.056316
1196	301.37	0.061956	0.47973	0.018506	15	93	0.0076794	0.056316
1196	398	0.061956	0.47973	0.018506	15.5	93	0.0076794	0.056316
1197	0	0.044941	0.49192	0.014674	53.6	151.5	0.057852	0.33277
1197	56	0.044941	0.49192	0.014674	53	153.5	0.057852	0.33277
1197	188	0.044941	0.49192	0.014674	53.5	155	0.057852	0.33277
1197	216	0.044941	0.49192	0.014674	60	152	0.057852	0.33277
1198	0	0.035343	0.52218	0.018493	18.5	99	0.028158	0.20478
1198	92.375	0.035343	0.52218	0.018493	19	100	0.028158	0.20478
1199	0	0.045987	0.48899	0.020511	18.5	105.5	0.060411	0.37373
1199	56	0.045987	0.48899	0.020511	18.5	106	0.060411	0.37373
1199	85	0.045987	0.48899	0.020511	19	106	0.060411	0.37373
1199	133	0.045987	0.48899	0.020511	18.5	109	0.060411	0.37373
1199	161	0.045987	0.48899	0.020511	19	109	0.060411	0.37373
1199	273	0.045987	0.48899	0.020511	20	111.5	0.060411	0.37373
1199	476	0.045987	0.48899	0.020511	20.2	115	0.060411	0.37373
1200	0	0.041713	0.50079	0.01575	20	104	0.057852	0.33789
1200	27	0.041713	0.50079	0.01575	22.5	107.3	0.057852	0.33789
1200	111	0.041713	0.50079	0.01575	22.5	108.6	0.057852	0.33789
1201	0	0.031331	0.53758	0.021294	16	99	0.017919	1.9403
1201	71	0.031331	0.53758	0.021294	16.2	102	0.017919	1.9403
1202	0	0.036032	0.51544	0.015662	31	132	0.045565	0.61947
1202	31	0.036032	0.51544	0.015662	31.9	132	0.045565	0.61947
1202	115	0.036032	0.51544	0.015662	31	132.5	0.045565	0.61947
1202	178.12	0.036032	0.51544	0.015662	32.8	134	0.045565	0.61947
1202	317	0.036032	0.51544	0.015662	34	136	0.045565	0.61947
1202	444	0.036032	0.51544	0.015662	34	138	0.045565	0.61947
1202	507	0.036032	0.51544	0.015662	35	138.7	0.045565	0.61947
1203	0	0.041036	0.50055	0.013956	23	114.5	0.066043	0.32766
1203	42	0.041036	0.50055	0.013956	23	117.8	0.066043	0.32766
1203	85.375	0.041036	0.50055	0.013956	23.9	118	0.066043	0.32766
1203	168	0.041036	0.50055	0.013956	25.5	121.3	0.066043	0.32766
1204	0	0.035265	0.5237	0.020168	23.3	118.3	0.027134	1.1007
1204	97	0.035265	0.5237	0.020168	24.1	120	0.027134	1.1007
1204	134.38	0.035265	0.5237	0.020168	24.1	120.5	0.027134	1.1007
1204	162	0.035265	0.5237	0.020168	24.6	120.8	0.027134	1.1007
1204	190	0.035265	0.5237	0.020168	25	121.2	0.027134	1.1007
1204	218	0.035265	0.5237	0.020168	24.3	121.2	0.027134	1.1007
1204	257	0.035265	0.5237	0.020168	25.6	122.1	0.027134	1.1007
1204	288.37	0.035265	0.5237	0.020168	25.8	122.7	0.027134	1.1007
1204	334	0.035265	0.5237	0.020168	25.9	123.1	0.027134	1.1007
1205	0	0.043279	0.49789	0.015424	17	103.6	0.040957	0.53756
1205	28	0.043279	0.49789	0.015424	16.9	104.8	0.040957	0.53756
1205	59.375	0.043279	0.49789	0.015424	17.3	105.4	0.040957	0.53756
1205	87.375	0.043279	0.49789	0.015424	18.2	105.1	0.040957	0.53756
1205	112	0.043279	0.49789	0.015424	18.1	106.4	0.040957	0.53756
1205	161	0.043279	0.49789	0.015424	18.4	107.4	0.040957	0.53756
1205	189	0.043279	0.49789	0.015424	19	108.6	0.040957	0.53756
1205	217	0.043279	0.49789	0.015424	19	108.8	0.040957	0.53756
1205	247	0.043279	0.49789	0.015424	19	109.5	0.040957	0.53756
1205	275	0.043279	0.49789	0.015424	19.6	109.8	0.040957	0.53756
1205	303	0.043279	0.49789	0.015424	19.4	110	0.040957	0.53756
1205	345.87	0.043279	0.49789	0.015424	19.4	111.2	0.040957	0.53756
1205	429	0.043279	0.49789	0.015424	19.9	112.7	0.040957	0.53756
1206	0	0.030841	0.53615	0.021296	15	101.9	0.026622	0.43517
1206	51	0.030841	0.53615	0.021296	15.2	103.9	0.026622	0.43517
1206	79	0.030841	0.53615	0.021296	15.5	104.6	0.026622	0.43517
1206	107	0.030841	0.53615	0.021296	15.8	106.2	0.026622	0.43517
1206	134	0.030841	0.53615	0.021296	16.3	105.5	0.026622	0.43517
1206	162	0.030841	0.53615	0.021296	16	105.8	0.026622	0.43517
1206	190.88	0.030841	0.53615	0.021296	15.9	106	0.026622	0.43517
1206	246	0.030841	0.53615	0.021296	15.5	107.4	0.026622	0.43517
1206	309	0.030841	0.53615	0.021296	16.4	108.2	0.026622	0.43517
1206	330.87	0.030841	0.53615	0.021296	16.9	108.6	0.026622	0.43517
1206	365.87	0.030841	0.53615	0.021296	17	109.3	0.026622	0.43517
1206	442.87	0.030841	0.53615	0.021296	17.1	110.7	0.026622	0.43517
1206	470.87	0.030841	0.53615	0.021296	17	111	0.026622	0.43517
1207	0	0.02805	0.54971	0.021905	17.5	105.2	0.036861	0.32766
1207	26	0.02805	0.54971	0.021905	18.7	106.7	0.036861	0.32766
1207	69	0.02805	0.54971	0.021905	19.3	107.5	0.036861	0.32766
1207	167	0.02805	0.54971	0.021905	19.9	110	0.036861	0.32766
1207	231.37	0.02805	0.54971	0.021905	20.2	111.2	0.036861	0.32766
1207	259.37	0.02805	0.54971	0.021905	21.1	111.2	0.036861	0.32766
1207	329.37	0.02805	0.54971	0.021905	21.5	112.2	0.036861	0.32766
1207	419	0.02805	0.54971	0.021905	21.4	113.8	0.036861	0.32766
1207	461.87	0.02805	0.54971	0.021905	21.7	116.1	0.036861	0.32766
1208	0	0.035802	0.50225	0.022107	17	108.8	0.021502	0.63483
1208	16.375	0.035802	0.50225	0.022107	17.3	109.6	0.021502	0.63483
1208	44.375	0.035802	0.50225	0.022107	17.2	109.6	0.021502	0.63483
1208	72.375	0.035802	0.50225	0.022107	17	109.6	0.021502	0.63483
1208	93.375	0.035802	0.50225	0.022107	16.7	110.4	0.021502	0.63483
1208	114.38	0.035802	0.50225	0.022107	18	110.4	0.021502	0.63483
1208	182	0.035802	0.50225	0.022107	17.9	110.5	0.021502	0.63483
1208	226.37	0.035802	0.50225	0.022107	18	112	0.021502	0.63483
1208	254.37	0.035802	0.50225	0.022107	18.4	112.2	0.021502	0.63483
1208	310.37	0.035802	0.50225	0.022107	18.7	113.5	0.021502	0.63483
1208	366.37	0.035802	0.50225	0.022107	18.7	114	0.021502	0.63483
1208	394.37	0.035802	0.50225	0.022107	19.2	114.3	0.021502	0.63483
1208	422.37	0.035802	0.50225	0.022107	19.2	115.5	0.021502	0.63483
1208	450.37	0.035802	0.50225	0.022107	17.7	115.5	0.021502	0.63483
1209	0	0.038605	0.50944	0.017637	18.3	108	0.011775	0.27646
1209	35	0.038605	0.50944	0.017637	17.8	108.7	0.011775	0.27646
1209	62	0.038605	0.50944	0.017637	17.4	109	0.011775	0.27646
1209	78.875	0.038605	0.50944	0.017637	17.7	109.5	0.011775	0.27646
1209	112	0.038605	0.50944	0.017637	18.1	110	0.011775	0.27646
1210	0	0.04188	0.50301	0.014752	26.2	126.5	0.043517	0.2611
1210	55	0.04188	0.50301	0.014752	26	128.8	0.043517	0.2611
1210	126	0.04188	0.50301	0.014752	26	129	0.043517	0.2611
1210	175.88	0.04188	0.50301	0.014752	26	130	0.043517	0.2611
1211	0	0.034104	0.52521	0.018993	18	112	0.033277	0.50172
1211	28	0.034104	0.52521	0.018993	18	113.5	0.033277	0.50172
1211	56	0.034104	0.52521	0.018993	18.1	112	0.033277	0.50172
1211	83	0.034104	0.52521	0.018993	17.8	113.2	0.033277	0.50172
1211	112	0.034104	0.52521	0.018993	18.6	112.5	0.033277	0.50172
1211	119.38	0.034104	0.52521	0.018993	18.4	112.5	0.033277	0.50172
1211	137	0.034104	0.52521	0.018993	17	112.5	0.033277	0.50172
1211	168	0.034104	0.52521	0.018993	17.3	112.9	0.033277	0.50172
1211	196	0.034104	0.52521	0.018993	17	114	0.033277	0.50172
1212	0	0.032515	0.52686	0.016526	42.2	139.4	0.055292	0.98297
1212	13	0.032515	0.52686	0.016526	40.2	140	0.055292	0.98297
1212	84	0.032515	0.52686	0.016526	42.6	141.2	0.055292	0.98297
1212	114.38	0.032515	0.52686	0.016526	43.1	142	0.055292	0.98297
1212	126	0.032515	0.52686	0.016526	42.9	142	0.055292	0.98297
1212	140	0.032515	0.52686	0.016526	43	142.5	0.055292	0.98297
1212	168	0.032515	0.52686	0.016526	43.9	142.1	0.055292	0.98297
1212	181	0.032515	0.52686	0.016526	42.6	142.1	0.055292	0.98297
1212	212.37	0.032515	0.52686	0.016526	41.4	144.5	0.055292	0.98297
1212	238	0.032515	0.52686	0.016526	41.2	144	0.055292	0.98297
1212	266	0.032515	0.52686	0.016526	42.9	144.2	0.055292	0.98297
1212	294	0.032515	0.52686	0.016526	42.8	144.4	0.055292	0.98297
1212	322	0.032515	0.52686	0.016526	43.5	145	0.055292	0.98297
1212	350	0.032515	0.52686	0.016526	44.5	144	0.055292	0.98297
1212	378	0.032515	0.52686	0.016526	44	145.6	0.055292	0.98297
1212	406	0.032515	0.52686	0.016526	44.3	145.5	0.055292	0.98297
1212	462	0.032515	0.52686	0.016526	44.9	146.3	0.055292	0.98297
1213	0	0.024466	0.56334	0.026484	36.8	135.6	0.022014	0.93177
1213	70.375	0.024466	0.56334	0.026484	36.5	137	0.022014	0.93177
1213	182.38	0.024466	0.56334	0.026484	37	138.2	0.022014	0.93177
1214	0	0.041659	0.50896	0.015342	56.8	168.6	0.072699	0.71163
1214	14.375	0.041659	0.50896	0.015342	58.5	169	0.072699	0.71163
1214	60	0.041659	0.50896	0.015342	62.7	169.1	0.072699	0.71163
1214	77.375	0.041659	0.50896	0.015342	62.5	169.1	0.072699	0.71163
1214	98.375	0.041659	0.50896	0.015342	64	169.1	0.072699	0.71163
1214	105.38	0.041659	0.50896	0.015342	65	169.1	0.072699	0.71163
1214	140.38	0.041659	0.50896	0.015342	63.8	169.2	0.072699	0.71163
1214	147	0.041659	0.50896	0.015342	64	169.5	0.072699	0.71163
1214	167	0.041659	0.50896	0.015342	61.7	169.5	0.072699	0.71163
1214	181.38	0.041659	0.50896	0.015342	61.5	169.5	0.072699	0.71163
1215	0	0.029547	0.54246	0.018723	18	99.5	0.024574	1.0239
1215	287	0.029547	0.54246	0.018723	19.7	104	0.024574	1.0239
1215	343	0.029547	0.54246	0.018723	20.4	104.7	0.024574	1.0239
1215	401.37	0.029547	0.54246	0.018723	20.8	105.6	0.024574	1.0239
1216	0	0.032976	0.53044	0.019713	20.7	107.5	0.02867	0.61435
1217	0	0.033054	0.53029	0.02055	15.5	91	0.023038	0.91129
1217	172.38	0.033054	0.53029	0.02055	17.9	98	0.023038	0.91129
1218	0	0.037342	0.51677	0.017459	12.4	92	0.037885	0.78842
1218	52.375	0.037342	0.51677	0.017459	13.3	96.5	0.037885	0.78842
1219	0	0.029277	0.54395	0.022621	18.7	102.5	0.030206	1.0956
1220	0	0.029099	0.54961	0.023728	21.5	110.5	0.033277	1.5564
1220	96	0.029099	0.54961	0.023728	21.5	112	0.033277	1.5564
1220	128.38	0.029099	0.54961	0.023728	22	113	0.033277	1.5564
1220	254.37	0.029099	0.54961	0.023728	22.4	113.5	0.033277	1.5564
1220	436.37	0.029099	0.54961	0.023728	22.7	116.8	0.033277	1.5564
1221	0	0.030153	0.54055	0.021256	26.4	122	0.027134	0.87033
1221	78.375	0.030153	0.54055	0.021256	26	122.5	0.027134	0.87033
1221	170.38	0.030153	0.54055	0.021256	27	123	0.027134	0.87033
1222	0	0.030015	0.54228	0.021266	18.8	101.5	0.02099	0.72187
1222	124	0.030015	0.54228	0.021266	18	104.5	0.02099	0.72187
1223	0	0.024805	0.56187	0.026434	17	100.4	0.024574	1.0802
1223	92	0.024805	0.56187	0.026434	19	107	0.024574	1.0802
1224	0	0.024206	0.56677	0.027935	18.8	97.5	0.025086	0.92665
1224	144.38	0.024206	0.56677	0.027935	21	103	0.025086	0.92665
1225	0	0.033306	0.52839	0.018469	18.5	106.5	0.019455	0.80378
1225	34.375	0.033306	0.52839	0.018469	19	109	0.019455	0.80378
1225	197.38	0.033306	0.52839	0.018469	20.8	111.5	0.019455	0.80378
1226	0	0.033668	0.52861	0.0195	69.3	160	0.030206	0.62459
1227	0	0.031588	0.53606	0.020894	14.6	97	0.016895	0.63995
1228	0	0.032175	0.5331	0.019803	20.5	110.3	0.024574	0.79354
1228	85.375	0.032175	0.5331	0.019803	20.8	112.4	0.024574	0.79354
1228	111	0.032175	0.5331	0.019803	21	112.4	0.024574	0.79354
1228	147	0.032175	0.5331	0.019803	20.5	113.5	0.024574	0.79354
1228	183.38	0.032175	0.5331	0.019803	21.5	113.5	0.024574	0.79354
1228	211.37	0.032175	0.5331	0.019803	21.3	113.5	0.024574	0.79354
1228	239.37	0.032175	0.5331	0.019803	20.5	114	0.024574	0.79354
1228	273	0.032175	0.5331	0.019803	20	115.3	0.024574	0.79354
1228	302.37	0.032175	0.5331	0.019803	22	115.3	0.024574	0.79354
1228	329	0.032175	0.5331	0.019803	22	115.5	0.024574	0.79354
1228	357	0.032175	0.5331	0.019803	22.5	115.5	0.024574	0.79354
1228	407.37	0.032175	0.5331	0.019803	21.7	116.5	0.024574	0.79354
1229	0	0.041428	0.50721	0.020358	16	104	0.030206	0.7321
1229	100.38	0.041428	0.50721	0.020358	18	112	0.030206	0.7321
1229	195	0.041428	0.50721	0.020358	19.7	113	0.030206	0.7321
1229	386.37	0.041428	0.50721	0.020358	20	114	0.030206	0.7321
1229	407.37	0.041428	0.50721	0.020358	20	115	0.030206	0.7321
1230	0	0.027589	0.54776	0.023196	24	119	0.024062	0.79866
1230	35.375	0.027589	0.54776	0.023196	25	121	0.024062	0.79866
1230	336	0.027589	0.54776	0.023196	28	123.5	0.024062	0.79866
1231	0	0.034649	0.52475	0.025409	18.5	109.5	0.093177	0.92665
1231	34.375	0.034649	0.52475	0.025409	19.5	109.5	0.093177	0.92665
1231	55	0.034649	0.52475	0.025409	19.5	120	0.093177	0.92665
1231	146.38	0.034649	0.52475	0.025409	21	113	0.093177	0.92665
1231	216	0.034649	0.52475	0.025409	23.5	114	0.093177	0.92665
1231	279	0.034649	0.52475	0.025409	21	115	0.093177	0.92665
1231	342	0.034649	0.52475	0.025409	22.4	116	0.093177	0.92665
1231	398	0.034649	0.52475	0.025409	22.5	116.5	0.093177	0.92665
1231	461	0.034649	0.52475	0.025409	21	119	0.093177	0.92665
1232	0	0.032183	0.53301	0.020251	30	133	0.02867	0.94201
1232	42	0.032183	0.53301	0.020251	30	135	0.02867	0.94201
1232	77.375	0.032183	0.53301	0.020251	28	135.5	0.02867	0.94201
1232	133.38	0.032183	0.53301	0.020251	30.5	136	0.02867	0.94201
1232	175.38	0.032183	0.53301	0.020251	32	137	0.02867	0.94201
1232	203.38	0.032183	0.53301	0.020251	31	137	0.02867	0.94201
1233	0	0.032404	0.5322	0.020016	36	140	0.03123	0.76282
1234	0	0.027961	0.54689	0.021657	27.7	121	0.03123	0.79866
1234	63	0.027961	0.54689	0.021657	32	127.5	0.03123	0.79866
1234	231	0.027961	0.54689	0.021657	31.5	129	0.03123	0.79866
1234	301	0.027961	0.54689	0.021657	31.9	130.3	0.03123	0.79866
1234	336	0.027961	0.54689	0.021657	33.3	130.3	0.03123	0.79866
1235	0	0.026426	0.55523	0.024697	23	113.9	0.017407	0.84474
1235	43.375	0.026426	0.55523	0.024697	22	115	0.017407	0.84474
1235	98	0.026426	0.55523	0.024697	22.6	115.9	0.017407	0.84474
1236	0	0.044153	0.49955	0.016877	16.1	105	0.0076794	0.097273
1237	0	0.034085	0.52711	0.019212	30	135	0.027134	1.1775
1237	252	0.034085	0.52711	0.019212	30.9	138	0.027134	1.1775
1237	350	0.034085	0.52711	0.019212	32	137	0.027134	1.1775
1238	0	0.035761	0.52179	0.017615	21.5	111	0.031742	1.1263
1238	119.37	0.035761	0.52179	0.017615	21.3	113.6	0.031742	1.1263
1238	154	0.035761	0.52179	0.017615	21.7	113	0.031742	1.1263
1238	231	0.035761	0.52179	0.017615	22.3	113.7	0.031742	1.1263
1238	280.37	0.035761	0.52179	0.017615	22	114	0.031742	1.1263
1238	301.37	0.035761	0.52179	0.017615	22.1	114	0.031742	1.1263
1239	0	0.030609	0.53929	0.021382	18.8	110	0.034301	0.82938
1239	91.375	0.030609	0.53929	0.021382	22.5	120	0.034301	0.82938
1239	182	0.030609	0.53929	0.021382	21.3	118	0.034301	0.82938
1239	198.37	0.030609	0.53929	0.021382	22.6	118	0.034301	0.82938
1239	463	0.030609	0.53929	0.021382	22.8	122	0.034301	0.82938
1240	0	0.027981	0.54865	0.02286	25.5	130.5	0.019455	0.68603
1240	84	0.027981	0.54865	0.02286	26.6	133	0.019455	0.68603
1241	0	0.032729	0.53123	0.019101	17	108	0.036861	0.83962
1242	0	0.029643	0.54273	0.021564	15	93	0.017919	1.5052
1242	135.37	0.029643	0.54273	0.021564	15	94	0.017919	1.5052
1242	210	0.029643	0.54273	0.021564	17	94	0.017919	1.5052
1242	282.37	0.029643	0.54273	0.021564	17.1	95	0.017919	1.5052
1243	0	0.026508	0.55365	0.01892	29	131	0.013311	1.6485
1243	128	0.026508	0.55365	0.01892	30.5	131	0.013311	1.6485
1243	310	0.026508	0.55365	0.01892	30.9	140.5	0.013311	1.6485
1243	381.37	0.026508	0.55365	0.01892	30.8	140.5	0.013311	1.6485
1243	429	0.026508	0.55365	0.01892	32.3	139	0.013311	1.6485
1243	494.37	0.026508	0.55365	0.01892	33	140	0.013311	1.6485
1244	0	0.031577	0.53515	0.020355	20	97	0.022014	0.80378
1244	84.875	0.031577	0.53515	0.020355	19.5	103	0.022014	0.80378
1244	102	0.031577	0.53515	0.020355	17.9	103	0.022014	0.80378
1245	0	0.031332	0.53616	0.020944	17.5	98	0.022526	0.68603
1245	30	0.031332	0.53616	0.020944	17.6	100	0.022526	0.68603
1245	79.375	0.031332	0.53616	0.020944	17.5	101	0.022526	0.68603
1245	93.375	0.031332	0.53616	0.020944	18.5	101	0.022526	0.68603
1245	126	0.031332	0.53616	0.020944	18.8	102	0.022526	0.68603
1245	154	0.031332	0.53616	0.020944	19.7	102	0.022526	0.68603
1245	198.37	0.031332	0.53616	0.020944	19.5	103	0.022526	0.68603
1245	237	0.031332	0.53616	0.020944	20	105	0.022526	0.68603
1245	345.37	0.031332	0.53616	0.020944	19	106	0.022526	0.68603
1245	380	0.031332	0.53616	0.020944	20	107	0.022526	0.68603
1245	415.37	0.031332	0.53616	0.020944	21.3	107	0.022526	0.68603
1246	0	0.029221	0.54357	0.023553	22	114	0.035837	0.79354
1247	0	0.028928	0.54535	0.026904	17.1	103	0.032254	0.83962
1247	35	0.028928	0.54535	0.026904	16.6	101.8	0.032254	0.83962
1247	90	0.028928	0.54535	0.026904	18	104	0.032254	0.83962
1247	167	0.028928	0.54535	0.026904	17.7	104.5	0.032254	0.83962
1248	0	0.034457	0.52603	0.018986	28.3	129.3	0.024062	0.79354
1248	14.375	0.034457	0.52603	0.018986	28.5	129.3	0.024062	0.79354
1248	57.375	0.034457	0.52603	0.018986	28.3	131.5	0.024062	0.79354
1248	78.375	0.034457	0.52603	0.018986	29.2	132	0.024062	0.79354
1248	140	0.034457	0.52603	0.018986	29.4	134	0.024062	0.79354
1248	182	0.034457	0.52603	0.018986	30.7	134	0.024062	0.79354
1248	280	0.034457	0.52603	0.018986	31.9	136	0.024062	0.79354
1248	315	0.034457	0.52603	0.018986	32.5	136.5	0.024062	0.79354
1248	330.37	0.034457	0.52603	0.018986	36.5	137	0.024062	0.79354
1248	351.37	0.034457	0.52603	0.018986	32.4	137	0.024062	0.79354
1248	379.37	0.034457	0.52603	0.018986	31.9	137.5	0.024062	0.79354
1248	454	0.034457	0.52603	0.018986	31.6	138	0.024062	0.79354
1249	0	0.030664	0.5382	0.021272	23	126	0.030206	1.4744
1249	63	0.030664	0.5382	0.021272	23.1	127	0.030206	1.4744
1250	0	0.029842	0.54173	0.022048	17	97.5	0.042493	0.75258
1250	38.375	0.029842	0.54173	0.022048	17.5	96.5	0.042493	0.75258
1250	105	0.029842	0.54173	0.022048	16.8	98	0.042493	0.75258
1250	135	0.029842	0.54173	0.022048	16.2	98	0.042493	0.75258
1250	199.38	0.029842	0.54173	0.022048	18.1	99	0.042493	0.75258
1250	213.38	0.029842	0.54173	0.022048	18.2	99.5	0.042493	0.75258
1251	0	0.028582	0.5458	0.015226	14.9	96.5	0.018943	1.2645
1251	28	0.028582	0.5458	0.015226	14.9	97	0.018943	1.2645
1251	71.375	0.028582	0.5458	0.015226	14.7	98	0.018943	1.2645
1251	85.375	0.028582	0.5458	0.015226	14.8	97	0.018943	1.2645
1251	119	0.028582	0.5458	0.015226	15.8	99	0.018943	1.2645
1251	145	0.028582	0.5458	0.015226	15.6	99	0.018943	1.2645
1251	182	0.028582	0.5458	0.015226	16.1	99	0.018943	1.2645
1251	244	0.028582	0.5458	0.015226	17	100	0.018943	1.2645
1251	287	0.028582	0.5458	0.015226	17	101	0.018943	1.2645
1251	329	0.028582	0.5458	0.015226	16.7	101.5	0.018943	1.2645
1251	364	0.028582	0.5458	0.015226	17.2	102	0.018943	1.2645
1251	399	0.028582	0.5458	0.015226	17.4	102.5	0.018943	1.2645
1251	420	0.028582	0.5458	0.015226	17.4	104.5	0.018943	1.2645
1251	469	0.028582	0.5458	0.015226	17.4	104	0.018943	1.2645
1251	490	0.028582	0.5458	0.015226	17.4	103.5	0.018943	1.2645
1252	0	0.026829	0.55389	0.023002	22.1	112	0.029182	0.92153
1252	91	0.026829	0.55389	0.023002	21.8	113.5	0.029182	0.92153
1252	155.38	0.026829	0.55389	0.023002	22.1	114.5	0.029182	0.92153
1252	187	0.026829	0.55389	0.023002	22.1	114	0.029182	0.92153
1252	218	0.026829	0.55389	0.023002	22.3	116	0.029182	0.92153
1252	244	0.026829	0.55389	0.023002	22.8	116	0.029182	0.92153
1252	316.37	0.026829	0.55389	0.023002	22.9	117.5	0.029182	0.92153
1252	363	0.026829	0.55389	0.023002	24	117	0.029182	0.92153
1252	412	0.026829	0.55389	0.023002	23.9	120	0.029182	0.92153
1253	0	0.056958	0.47201	0.014892	11.5	88	0.016895	0.38397
1253	82	0.056958	0.47201	0.014892	12.3	90	0.016895	0.38397
1253	155.38	0.056958	0.47201	0.014892	11.8	90.8	0.016895	0.38397
1254	0	0.028301	0.54862	0.023433	13	92.5	0.020478	1.7304
1254	69	0.028301	0.54862	0.023433	14	95	0.020478	1.7304
1254	167	0.028301	0.54862	0.023433	14.8	97.5	0.020478	1.7304
1254	194	0.028301	0.54862	0.023433	15.5	97.5	0.020478	1.7304
1255	0	0.033825	0.52756	0.01912	17.3	102	0.017919	1.0393
1255	55	0.033825	0.52756	0.01912	17.1	104.5	0.017919	1.0393
1255	126.38	0.033825	0.52756	0.01912	18	106	0.017919	1.0393
1255	181	0.033825	0.52756	0.01912	18.7	107.5	0.017919	1.0393
1256	0	0.039051	0.51073	0.016804	17.2	104	0.035837	0.99832
1256	77.375	0.039051	0.51073	0.016804	18.8	108	0.035837	0.99832
1256	161.37	0.039051	0.51073	0.016804	19.3	108	0.035837	0.99832
1256	314	0.039051	0.51073	0.016804	19.6	110.5	0.035837	0.99832
1257	0	0.032073	0.53337	0.020191	27.5	133.5	0.029694	0.87033
1257	63.375	0.032073	0.53337	0.020191	27.1	134	0.029694	0.87033
1257	119.37	0.032073	0.53337	0.020191	28.4	135	0.029694	0.87033
1258	0	0.028171	0.54845	0.02332	15.2	99	0.020478	1.797
1258	91	0.028171	0.54845	0.02332	15.7	100	0.020478	1.797
1259	0	0.02475	0.56283	0.02447	24.5	122	0.026622	1.1724
1259	35	0.02475	0.56283	0.02447	25.6	126.5	0.026622	1.1724
1259	196.38	0.02475	0.56283	0.02447	28.3	126	0.026622	1.1724
1259	238	0.02475	0.56283	0.02447	29.5	126	0.026622	1.1724
1259	385	0.02475	0.56283	0.02447	29	129	0.026622	1.1724
1259	476	0.02475	0.56283	0.02447	30.8	129.5	0.026622	1.1724
1260	0	0.035031	0.5237	0.01851	17	100	0.019455	0.94713
1260	58.375	0.035031	0.5237	0.01851	17.7	103	0.019455	0.94713
1260	99	0.035031	0.5237	0.01851	17.3	103	0.019455	0.94713
1261	0	0.036874	0.5176	0.017112	13.1	95	0.049148	1.1775
1261	119.38	0.036874	0.5176	0.017112	12.5	97	0.049148	1.1775
1261	217.37	0.036874	0.5176	0.017112	14.1	100	0.049148	1.1775
1262	0	0.033764	0.52776	0.019383	21	106	0.025598	0.92665
1262	85.375	0.033764	0.52776	0.019383	21.3	108.3	0.025598	0.92665
1262	260.37	0.033764	0.52776	0.019383	21.4	113.3	0.025598	0.92665
1262	281.37	0.033764	0.52776	0.019383	22.2	111.8	0.025598	0.92665
1262	322	0.033764	0.52776	0.019383	23.1	111.8	0.025598	0.92665
1262	442.37	0.033764	0.52776	0.019383	23.5	114.8	0.025598	0.92665
1263	0	0.034733	0.5238	0.017147	12	90	0.037373	1.2901
1263	225.37	0.034733	0.5238	0.017147	13.9	96	0.037373	1.2901
1263	245	0.034733	0.5238	0.017147	12.3	96	0.037373	1.2901
1263	371	0.034733	0.5238	0.017147	13	94	0.037373	1.2901
1264	0	0.020331	0.59163	0.035876	14.5	89	0.013311	0
1265	0	0.025633	0.55865	0.0098083	20.2	109.5	0.014847	1.198
1265	77	0.025633	0.55865	0.0098083	20.5	112	0.014847	1.198
1265	162.38	0.025633	0.55865	0.0098083	22.5	112.5	0.014847	1.198
1266	0	0.03062	0.53868	0.017535	24	130	0.025086	0.75258
1266	22.375	0.03062	0.53868	0.017535	25	130	0.025086	0.75258
1266	36.375	0.03062	0.53868	0.017535	25.5	130	0.025086	0.75258
1266	42	0.03062	0.53868	0.017535	25.2	130.5	0.025086	0.75258
1267	0	0.042903	0.50218	0.015664	18.2	104.5	0.038397	0.77306
1267	22.375	0.042903	0.50218	0.015664	19.4	109.2	0.038397	0.77306
1267	210	0.042903	0.50218	0.015664	20.4	111.9	0.038397	0.77306
1268	0	0.024655	0.56335	0.018238	16.9	99	0.010751	1.0495
1268	42.375	0.024655	0.56335	0.018238	17	100	0.010751	1.0495
1268	252	0.024655	0.56335	0.018238	17	107	0.010751	1.0495
1268	294	0.024655	0.56335	0.018238	17	108	0.010751	1.0495
1268	315.37	0.024655	0.56335	0.018238	18	109	0.010751	1.0495
1268	430	0.024655	0.56335	0.018238	19	110	0.010751	1.0495
1269	0	0.030335	0.53958	0.020883	21.5	115	0.016895	0.86009
1269	22.375	0.030335	0.53958	0.020883	22	115	0.016895	0.86009
1269	28	0.030335	0.53958	0.020883	22	120	0.016895	0.86009
1270	0	0.032618	0.53162	0.020361	18	110	0.041981	0.82938
1270	28	0.032618	0.53162	0.020361	17.5	110	0.041981	0.82938
1270	91.375	0.032618	0.53162	0.020361	17.5	110.5	0.041981	0.82938
1271	0	0.039993	0.50948	0.016598	14.5	95	0.030718	1.0905
1271	98	0.039993	0.50948	0.016598	13.5	97	0.030718	1.0905
1271	161	0.039993	0.50948	0.016598	15.1	96	0.030718	1.0905
1271	216	0.039993	0.50948	0.016598	15	98.5	0.030718	1.0905
1272	0	0.038558	0.51483	0.015091	30.8	136	0.0471	0.72699
1272	19	0.038558	0.51483	0.015091	30.3	136	0.0471	0.72699
1272	47	0.038558	0.51483	0.015091	30	136	0.0471	0.72699
1272	131	0.038558	0.51483	0.015091	30.3	137	0.0471	0.72699
1272	194	0.038558	0.51483	0.015091	30.3	138	0.0471	0.72699
1272	215	0.038558	0.51483	0.015091	30.5	139	0.0471	0.72699
1272	279.87	0.038558	0.51483	0.015091	30.6	139	0.0471	0.72699
1272	306	0.038558	0.51483	0.015091	31	140	0.0471	0.72699
1272	341	0.038558	0.51483	0.015091	30.4	141	0.0471	0.72699
1272	432	0.038558	0.51483	0.015091	30.5	142	0.0471	0.72699
1272	495	0.038558	0.51483	0.015091	31.3	142	0.0471	0.72699
1272	538	0.038558	0.51483	0.015091	31	141	0.0471	0.72699
1273	0	0.039192	0.51292	0.0171	22.5	121	0.028158	1.6946
1273	103	0.039192	0.51292	0.0171	23	122	0.028158	1.6946
1274	0	0.036549	0.52099	0.018635	50.6	141	0.043517	1.0854
1274	8.375	0.036549	0.52099	0.018635	50.2	141	0.043517	1.0854
1274	15.375	0.036549	0.52099	0.018635	49.2	141	0.043517	1.0854
1274	56	0.036549	0.52099	0.018635	49.5	141.5	0.043517	1.0854
1274	78.375	0.036549	0.52099	0.018635	49.5	142	0.043517	1.0854
1274	91	0.036549	0.52099	0.018635	50	142	0.043517	1.0854
1274	113.38	0.036549	0.52099	0.018635	49	142	0.043517	1.0854
1274	189	0.036549	0.52099	0.018635	48.5	143	0.043517	1.0854
1274	231	0.036549	0.52099	0.018635	46.8	144.5	0.043517	1.0854
1274	259	0.036549	0.52099	0.018635	47	144.5	0.043517	1.0854
1274	288.37	0.036549	0.52099	0.018635	44.5	145	0.043517	1.0854
1274	301	0.036549	0.52099	0.018635	46	145	0.043517	1.0854
1274	336	0.036549	0.52099	0.018635	42.4	145.5	0.043517	1.0854
1274	351	0.036549	0.52099	0.018635	44	145.5	0.043517	1.0854
1274	427	0.036549	0.52099	0.018635	45	145.5	0.043517	1.0854
1274	448	0.036549	0.52099	0.018635	44	146	0.043517	1.0854
1274	462	0.036549	0.52099	0.018635	43.7	147	0.043517	1.0854
1274	484.37	0.036549	0.52099	0.018635	45.8	147	0.043517	1.0854
1274	491.37	0.036549	0.52099	0.018635	44	147	0.043517	1.0854
1274	552	0.036549	0.52099	0.018635	46	147	0.043517	1.0854
1274	560	0.036549	0.52099	0.018635	47	147	0.043517	1.0854
1275	0	0.031012	0.53678	0.021016	62.6	156	0.011263	0.12799
1275	55.875	0.031012	0.53678	0.021016	64	156	0.011263	0.12799
1275	225.38	0.031012	0.53678	0.021016	67	158	0.011263	0.12799
1275	259	0.031012	0.53678	0.021016	67	159	0.011263	0.12799
1275	329	0.031012	0.53678	0.021016	68.2	160.4	0.011263	0.12799
1276	0	0.035037	0.52395	0.019754	19.3	116	0.02867	1.9096
1276	35.375	0.035037	0.52395	0.019754	19.9	116	0.02867	1.9096
1276	84	0.035037	0.52395	0.019754	20.5	116.5	0.02867	1.9096
1276	112.38	0.035037	0.52395	0.019754	20.5	116	0.02867	1.9096
1276	133	0.035037	0.52395	0.019754	21	116	0.02867	1.9096
1276	154	0.035037	0.52395	0.019754	21.5	116.5	0.02867	1.9096
1276	182	0.035037	0.52395	0.019754	19.7	118.9	0.02867	1.9096
1276	217	0.035037	0.52395	0.019754	20.9	119.8	0.02867	1.9096
1276	259	0.035037	0.52395	0.019754	20.4	120.8	0.02867	1.9096
1276	280	0.035037	0.52395	0.019754	20	120	0.02867	1.9096
1276	301	0.035037	0.52395	0.019754	20.2	120.2	0.02867	1.9096
1276	336	0.035037	0.52395	0.019754	20.1	120.2	0.02867	1.9096
1276	364	0.035037	0.52395	0.019754	22	121.2	0.02867	1.9096
1276	378.37	0.035037	0.52395	0.019754	22.2	122.2	0.02867	1.9096
1276	385.37	0.035037	0.52395	0.019754	22	122.2	0.02867	1.9096
1276	399	0.035037	0.52395	0.019754	22	124	0.02867	1.9096
1276	413	0.035037	0.52395	0.019754	23	124	0.02867	1.9096
1276	427	0.035037	0.52395	0.019754	22.7	123.2	0.02867	1.9096
1276	448.37	0.035037	0.52395	0.019754	22.3	123.2	0.02867	1.9096
1276	462.37	0.035037	0.52395	0.019754	22.6	123.2	0.02867	1.9096
1276	476	0.035037	0.52395	0.019754	23.2	123.2	0.02867	1.9096
1276	490	0.035037	0.52395	0.019754	23.4	123.4	0.02867	1.9096
1277	0	0.033258	0.52944	0.019954	15	104.5	0.035325	3.0615
1277	28	0.033258	0.52944	0.019954	15	104	0.035325	3.0615
1277	42.375	0.033258	0.52944	0.019954	14	104	0.035325	3.0615
1277	70.375	0.033258	0.52944	0.019954	17.3	105.7	0.035325	3.0615
1277	98	0.033258	0.52944	0.019954	17.3	106	0.035325	3.0615
1277	140	0.033258	0.52944	0.019954	17.2	106.9	0.035325	3.0615
1277	182.38	0.033258	0.52944	0.019954	18	107	0.035325	3.0615
1278	0	0.030981	0.53697	0.024033	31	136	0.074234	1.4284
1278	13	0.030981	0.53697	0.024033	31.5	136	0.074234	1.4284
1278	62	0.030981	0.53697	0.024033	33	136	0.074234	1.4284
1278	70	0.030981	0.53697	0.024033	33.8	137	0.074234	1.4284
1278	90	0.030981	0.53697	0.024033	34	138	0.074234	1.4284
1279	0	0.032759	0.53115	0.019831	20.5	110	0.02099	0.99832
1279	28	0.032759	0.53115	0.019831	21	110	0.02099	0.99832
1279	57.375	0.032759	0.53115	0.019831	22	110	0.02099	0.99832
1279	71	0.032759	0.53115	0.019831	22	111	0.02099	0.99832
1279	99.375	0.032759	0.53115	0.019831	20	112	0.02099	0.99832
1279	218	0.032759	0.53115	0.019831	21.5	114	0.02099	0.99832
1279	435.37	0.032759	0.53115	0.019831	22	114.7	0.02099	0.99832
1280	0	0.032836	0.53094	0.019534	20	110	0.02867	0.88569
1280	28	0.032836	0.53094	0.019534	21.2	109.5	0.02867	0.88569
1280	84	0.032836	0.53094	0.019534	20.6	111	0.02867	0.88569
1280	105	0.032836	0.53094	0.019534	21.5	111.5	0.02867	0.88569
1280	126	0.032836	0.53094	0.019534	20	112	0.02867	0.88569
1280	140	0.032836	0.53094	0.019534	20	111	0.02867	0.88569
1280	203.37	0.032836	0.53094	0.019534	22	112.2	0.02867	0.88569
1280	216	0.032836	0.53094	0.019534	21.5	112.2	0.02867	0.88569
1280	230	0.032836	0.53094	0.019534	22	112	0.02867	0.88569
1281	0	0.031147	0.53734	0.021058	24.6	119.4	0.025598	0.71163
1281	28	0.031147	0.53734	0.021058	24.9	119.5	0.025598	0.71163
1281	106.38	0.031147	0.53734	0.021058	23.8	121.9	0.025598	0.71163
1281	140	0.031147	0.53734	0.021058	24.2	121.4	0.025598	0.71163
1281	182	0.031147	0.53734	0.021058	24.6	123.4	0.025598	0.71163
1281	266	0.031147	0.53734	0.021058	25.3	124.4	0.025598	0.71163
1281	350	0.031147	0.53734	0.021058	26.4	125.1	0.025598	0.71163
1281	400.37	0.031147	0.53734	0.021058	26.5	126.5	0.025598	0.71163
1281	442.37	0.031147	0.53734	0.021058	26.8	128.4	0.025598	0.71163
1282	0	0.033585	0.52885	0.019355	45	171	0.017919	2.2014
1283	0	0.024402	0.56577	0.027063	50	165	0.015359	3.7629
1284	0	0.040244	0.50946	0.015916	24	121.5	0.051196	0.471
1284	7.375	0.040244	0.50946	0.015916	23	124	0.051196	0.471
1284	88	0.040244	0.50946	0.015916	23.9	124	0.051196	0.471
1284	119	0.040244	0.50946	0.015916	24	124	0.051196	0.471
1284	161	0.040244	0.50946	0.015916	24	126.5	0.051196	0.471
1284	189.38	0.040244	0.50946	0.015916	25.2	126.5	0.051196	0.471
1284	224.37	0.040244	0.50946	0.015916	24.6	126.5	0.051196	0.471
1284	455.37	0.040244	0.50946	0.015916	27	126.5	0.051196	0.471
1285	0	0.037558	0.51549	0.017552	11.5	95	0.021502	0.79866
1286	0	0.032998	0.53037	0.019722	20.7	110.5	0.041981	1.7151
1287	0	0.025135	0.56112	0.026671	22.4	111	0.048124	0.70651
1287	42	0.025135	0.56112	0.026671	21	110.8	0.048124	0.70651
1287	62	0.025135	0.56112	0.026671	21	112.3	0.048124	0.70651
1287	104.38	0.025135	0.56112	0.026671	21	113	0.048124	0.70651
1287	195.38	0.025135	0.56112	0.026671	22	114.1	0.048124	0.70651
1287	375.37	0.025135	0.56112	0.026671	22.6	114.8	0.048124	0.70651
1287	438.37	0.025135	0.56112	0.026671	22.5	118.6	0.048124	0.70651
1288	0	0.031565	0.5454	0.021482	31.6	130	0.015359	0.73722
1288	7.375	0.031565	0.5454	0.021482	31	131	0.015359	0.73722
1288	106.38	0.031565	0.5454	0.021482	34	133	0.015359	0.73722
1288	161.38	0.031565	0.5454	0.021482	36	133.5	0.015359	0.73722
1288	294	0.031565	0.5454	0.021482	33.6	133.5	0.015359	0.73722
1288	309.37	0.031565	0.5454	0.021482	38.1	134.5	0.015359	0.73722
1288	501	0.031565	0.5454	0.021482	37.5	137	0.015359	0.73722
1289	0	0.043244	0.49928	0.015538	15.3	103	0.035325	1.2645
1289	57.375	0.043244	0.49928	0.015538	16	103	0.035325	1.2645
1289	92.375	0.043244	0.49928	0.015538	17.5	104	0.035325	1.2645
1289	154.38	0.043244	0.49928	0.015538	17	106	0.035325	1.2645
1290	0	0.028781	0.54421	0.023023	16	105	0.019455	1.3362
1290	8.375	0.028781	0.54421	0.023023	16.2	105	0.019455	1.3362
1291	0	0.036573	0.51665	0.018108	15.1	95	0.015871	0.97785
1292	0	0.039641	0.50858	0.017167	17.4	106	0.032766	0.61947
1293	0	0.035037	0.52333	0.019065	16.8	100	0.017919	0.471
1293	108.38	0.035037	0.52333	0.019065	16.9	100	0.017919	0.471
1294	0	0.047296	0.4907	0.013063	12.2	87	0.036349	1.157
1294	27	0.047296	0.4907	0.013063	13.4	90.5	0.036349	1.157
1295	0	0.030396	0.53914	0.021334	21.5	114	0.02099	0.46077
1296	0	0.028492	0.54423	0.022303	50.1	165	0.030718	0.77818
1296	63	0.028492	0.54423	0.022303	50	165	0.030718	0.77818
1296	219.37	0.028492	0.54423	0.022303	52	168	0.030718	0.77818
1296	240.37	0.028492	0.54423	0.022303	50.5	169	0.030718	0.77818
1296	324.37	0.028492	0.54423	0.022303	52.4	168	0.030718	0.77818
1296	356	0.028492	0.54423	0.022303	53.5	170	0.030718	0.77818
1296	387.37	0.028492	0.54423	0.022303	53	169	0.030718	0.77818
1297	0	0.032738	0.53098	0.019509	17.1	104	0.019455	1.9711
1297	126.88	0.032738	0.53098	0.019509	20	109.5	0.019455	1.9711
1298	0	0.035746	0.51877	0.020658	23.5	117	0.012287	1.3465
1298	22.375	0.035746	0.51877	0.020658	23.4	118	0.012287	1.3465
1298	78.375	0.035746	0.51877	0.020658	23.7	118	0.012287	1.3465
1298	106.38	0.035746	0.51877	0.020658	24.2	119	0.012287	1.3465
1298	133	0.035746	0.51877	0.020658	24	119.5	0.012287	1.3465
1298	160	0.035746	0.51877	0.020658	24.2	119.5	0.012287	1.3465
1298	189	0.035746	0.51877	0.020658	24.7	120	0.012287	1.3465
1298	273	0.035746	0.51877	0.020658	25.1	121.5	0.012287	1.3465
1298	307	0.035746	0.51877	0.020658	25.4	122	0.012287	1.3465
1298	335	0.035746	0.51877	0.020658	25.8	122	0.012287	1.3465
1298	364	0.035746	0.51877	0.020658	26	123	0.012287	1.3465
1298	400.37	0.035746	0.51877	0.020658	25.7	123	0.012287	1.3465
1298	456.37	0.035746	0.51877	0.020658	25.8	123.5	0.012287	1.3465
1298	491.37	0.035746	0.51877	0.020658	26	124.5	0.012287	1.3465
1298	533.38	0.035746	0.51877	0.020658	26.1	125.5	0.012287	1.3465
1299	0	0.02405	0.56798	0.021961	26.2	131.5	0.015871	1.1366
1299	57	0.02405	0.56798	0.021961	28.2	131	0.015871	1.1366
1299	107	0.02405	0.56798	0.021961	26.2	131	0.015871	1.1366
1299	134	0.02405	0.56798	0.021961	27.3	132	0.015871	1.1366
1299	184	0.02405	0.56798	0.021961	28.8	133	0.015871	1.1366
1299	275.37	0.02405	0.56798	0.021961	30.4	133	0.015871	1.1366
1299	331	0.02405	0.56798	0.021961	31.6	134.2	0.015871	1.1366
1299	374.37	0.02405	0.56798	0.021961	33	135.5	0.015871	1.1366
1299	400	0.02405	0.56798	0.021961	32.7	135.5	0.015871	1.1366
1299	427	0.02405	0.56798	0.021961	32.8	136.8	0.015871	1.1366
1300	0	0.052204	0.48289	0.013744	22	116	0.026622	0.84474
1300	63	0.052204	0.48289	0.013744	23	117.5	0.026622	0.84474
1300	80.375	0.052204	0.48289	0.013744	24.2	119	0.026622	0.84474
1301	0	0.031636	0.53573	0.015472	19.2	113	0.062971	0.89081
1301	22.375	0.031636	0.53573	0.015472	19.7	112.2	0.062971	0.89081
1301	77	0.031636	0.53573	0.015472	21	113.5	0.062971	0.89081
1301	143	0.031636	0.53573	0.015472	20.9	115.5	0.062971	0.89081
1301	176	0.031636	0.53573	0.015472	20.5	115	0.062971	0.89081
1301	210	0.031636	0.53573	0.015472	20.5	115.5	0.062971	0.89081
1301	237	0.031636	0.53573	0.015472	20.4	116.8	0.062971	0.89081
1301	302.37	0.031636	0.53573	0.015472	22.4	117.5	0.062971	0.89081
1301	386.37	0.031636	0.53573	0.015472	22.6	118.4	0.062971	0.89081
1301	413	0.031636	0.53573	0.015472	22.6	118.5	0.062971	0.89081
1302	0	0.028546	0.54337	0.023912	64	152	0.029694	1.8175
1302	42	0.028546	0.54337	0.023912	62.7	154.2	0.029694	1.8175
1302	105	0.028546	0.54337	0.023912	62	154.2	0.029694	1.8175
[truncated: 868 more rows]

## Sheet: PK_(fix,mm,peri)^MTX
ID	TIME	Vml	Kml	Keff	WEIGHT	HEIGHT	INIMTX	INITGN
1001	0	0.0042889	0.030765	0.021335	23.5	110	0.031742	0.30718
1001	76	0.0042889	0.030765	0.021335	24.5	114	0.031742	0.30718
1001	160	0.0042889	0.030765	0.021335	24.8	114	0.031742	0.30718
1001	195	0.0042889	0.030765	0.021335	24.7	115.5	0.031742	0.30718
1001	251.37	0.0042889	0.030765	0.021335	25	117.5	0.031742	0.30718
1002	0	0.003142	0.035489	0.030593	20	114	0.014847	1.0905
1002	158.38	0.003142	0.035489	0.030593	22.8	118.5	0.014847	1.0905
1002	176	0.003142	0.035489	0.030593	23.1	119.1	0.014847	1.0905
1003	0	0.0043044	0.030486	0.020974	44.5	140.5	0.02355	0.39421
1004	0	0.0038792	0.032037	0.025179	28.9	139.3	0.03123	0.74746
1004	13.875	0.0038792	0.032037	0.025179	30	140	0.03123	0.74746
1004	55.875	0.0038792	0.032037	0.025179	29	140	0.03123	0.74746
1004	76.875	0.0038792	0.032037	0.025179	28.8	140	0.03123	0.74746
1004	129	0.0038792	0.032037	0.025179	29.4	140.5	0.03123	0.74746
1004	146	0.0038792	0.032037	0.025179	30.1	140.5	0.03123	0.74746
1004	195	0.0038792	0.032037	0.025179	30.6	140.5	0.03123	0.74746
1004	223	0.0038792	0.032037	0.025179	29.8	142	0.03123	0.74746
1004	258	0.0038792	0.032037	0.025179	29.5	142	0.03123	0.74746
1004	344.37	0.0038792	0.032037	0.025179	31	143.5	0.03123	0.74746
1004	399.37	0.0038792	0.032037	0.025179	33.2	143.5	0.03123	0.74746
1005	0	0.004396	0.030185	0.020247	17.7	103.5	0.02867	1.0393
1005	15	0.004396	0.030185	0.020247	18.5	103.5	0.02867	1.0393
1005	93.375	0.004396	0.030185	0.020247	18.8	105	0.02867	1.0393
1005	168	0.004396	0.030185	0.020247	18.3	106.5	0.02867	1.0393
1006	0	0.0046933	0.029461	0.01788	18.7	105	0.025598	0.5222
1006	24.875	0.0046933	0.029461	0.01788	18.1	105	0.025598	0.5222
1006	150	0.0046933	0.029461	0.01788	19.2	105	0.025598	0.5222
1006	193.12	0.0046933	0.029461	0.01788	19.5	108.5	0.025598	0.5222
1006	269	0.0046933	0.029461	0.01788	19.4	109	0.025598	0.5222
1006	332	0.0046933	0.029461	0.01788	20.6	110.5	0.025598	0.5222
1007	0	0.0033296	0.035585	0.010777	21.2	99.5	0.029694	0.7321
1007	49	0.0033296	0.035585	0.010777	22	103.5	0.029694	0.7321
1007	126	0.0033296	0.035585	0.010777	22.1	105	0.029694	0.7321
1007	182	0.0033296	0.035585	0.010777	23.1	105.5	0.029694	0.7321
1007	322	0.0033296	0.035585	0.010777	24.1	108.5	0.029694	0.7321
1007	357.87	0.0033296	0.035585	0.010777	24.6	108.5	0.029694	0.7321
1007	413.87	0.0033296	0.035585	0.010777	24.4	109.5	0.029694	0.7321
1008	0	0.0038717	0.031826	0.021466	21.3	110	0.0081914	0.030718
1008	29	0.0038717	0.031826	0.021466	21.5	108	0.0081914	0.030718
1008	43	0.0038717	0.031826	0.021466	21	106	0.0081914	0.030718
1008	57	0.0038717	0.031826	0.021466	20	106.5	0.0081914	0.030718
1008	88.375	0.0038717	0.031826	0.021466	20.2	106.9	0.0081914	0.030718
1008	144.38	0.0038717	0.031826	0.021466	20	108	0.0081914	0.030718
1008	193	0.0038717	0.031826	0.021466	21	108	0.0081914	0.030718
1008	396	0.0038717	0.031826	0.021466	24.2	111.5	0.0081914	0.030718
1008	501.37	0.0038717	0.031826	0.021466	25.8	113.5	0.0081914	0.030718
1008	543.38	0.0038717	0.031826	0.021466	24.5	115	0.0081914	0.030718
1009	0	0.0041153	0.031105	0.029002	25.4	115.3	0.027646	0.44541
1009	48	0.0041153	0.031105	0.029002	24.4	115.3	0.027646	0.44541
1009	203	0.0041153	0.031105	0.029002	25.4	126.5	0.027646	0.44541
1010	0	0.0044067	0.033866	0.02176	18	113.4	0.022526	0.79866
1010	49	0.0044067	0.033866	0.02176	19.5	114	0.022526	0.79866
1010	63	0.0044067	0.033866	0.02176	19.7	114	0.022526	0.79866
1010	227	0.0044067	0.033866	0.02176	20.1	118.3	0.022526	0.79866
1010	356.87	0.0044067	0.033866	0.02176	21	120	0.022526	0.79866
1010	371	0.0044067	0.033866	0.02176	21	119.5	0.022526	0.79866
1010	518.38	0.0044067	0.033866	0.02176	22.4	122.3	0.022526	0.79866
1011	0	0.0041796	0.030682	0.024111	17.5	97.5	0.024062	0.44541
1011	104	0.0041796	0.030682	0.024111	18.4	101.5	0.024062	0.44541
1011	132	0.0041796	0.030682	0.024111	18.4	103	0.024062	0.44541
1011	213	0.0041796	0.030682	0.024111	17.7	103	0.024062	0.44541
1011	328	0.0041796	0.030682	0.024111	19.1	104	0.024062	0.44541
1011	356	0.0041796	0.030682	0.024111	19	104.5	0.024062	0.44541
1011	419	0.0041796	0.030682	0.024111	19.3	106	0.024062	0.44541
1012	0	0.0048837	0.025501	0.024836	17.1	101	0.011775	0.092153
1012	67	0.0048837	0.025501	0.024836	18.2	104.5	0.011775	0.092153
1012	207	0.0048837	0.025501	0.024836	18.2	105	0.011775	0.092153
1012	350	0.0048837	0.025501	0.024836	19.2	108	0.011775	0.092153
1012	452	0.0048837	0.025501	0.024836	20.1	108	0.011775	0.092153
1013	0	0.0043383	0.030209	0.024528	22.5	120	0.011775	1.5
1013	108.88	0.0043383	0.030209	0.024528	23.6	122.3	0.011775	1.5
1013	259	0.0043383	0.030209	0.024528	24.1	124.5	0.011775	1.5
1013	304.87	0.0043383	0.030209	0.024528	23.9	124.5	0.011775	1.5
1013	465	0.0043383	0.030209	0.024528	25.5	126.5	0.011775	1.5
1014	0	0.003714	0.032681	0.029064	14.1	99	0.0076794	1.1878
1014	7	0.003714	0.032681	0.029064	15.2	102	0.0076794	1.1878
1014	51	0.003714	0.032681	0.029064	15.4	102	0.0076794	1.1878
1014	119.38	0.003714	0.032681	0.029064	15.6	103	0.0076794	1.1878
1015	0	0.0043388	0.030448	0.021618	18.6	98	0.02355	0.74746
1015	139.38	0.0043388	0.030448	0.021618	19.9	101	0.02355	0.74746
1015	242	0.0043388	0.030448	0.021618	20	101.5	0.02355	0.74746
1015	312	0.0043388	0.030448	0.021618	20.3	101.5	0.02355	0.74746
1015	375	0.0043388	0.030448	0.021618	19.6	101.5	0.02355	0.74746
1015	522	0.0043388	0.030448	0.021618	21.9	105	0.02355	0.74746
1016	0	0.0041674	0.030859	0.020841	16	99.7	0.014335	1.4693
1016	162.38	0.0041674	0.030859	0.020841	17.9	104	0.014335	1.4693
1016	182	0.0041674	0.030859	0.020841	15.9	104	0.014335	1.4693
1017	0	0.0047055	0.029379	0.018091	20.6	110	0.050172	1.1212
1017	21.375	0.0047055	0.029379	0.018091	21.4	111.5	0.050172	1.1212
1017	100	0.0047055	0.029379	0.018091	20	114	0.050172	1.1212
1017	133	0.0047055	0.029379	0.018091	21.9	115	0.050172	1.1212
1017	196	0.0047055	0.029379	0.018091	21.9	116	0.050172	1.1212
1018	0	0.0031463	0.034964	0.030562	39.2	147.5	0.017919	0.82426
1019	0	0.0042277	0.030598	0.021345	34.2	142	0.033789	1.5615
1019	60	0.0042277	0.030598	0.021345	33.8	144.4	0.033789	1.5615
1020	0	0.004103	0.030837	0.020036	20	112	0.033789	0.58364
1020	56	0.004103	0.030837	0.020036	19.6	112	0.033789	0.58364
1020	323	0.004103	0.030837	0.020036	21.4	116	0.033789	0.58364
1020	441	0.004103	0.030837	0.020036	23.2	118	0.033789	0.58364
1020	532	0.004103	0.030837	0.020036	24.5	119	0.033789	0.58364
1021	0	0.0042406	0.030259	0.030852	27.8	120.5	0.027134	1.1366
1021	21.875	0.0042406	0.030259	0.030852	27.8	124.5	0.027134	1.1366
1021	56	0.0042406	0.030259	0.030852	25	124.5	0.027134	1.1366
1021	92	0.0042406	0.030259	0.030852	24	124.5	0.027134	1.1366
1021	111	0.0042406	0.030259	0.030852	24.1	124.5	0.027134	1.1366
1021	127	0.0042406	0.030259	0.030852	23.9	120.5	0.027134	1.1366
1021	190.38	0.0042406	0.030259	0.030852	25.4	120.5	0.027134	1.1366
1021	246.38	0.0042406	0.030259	0.030852	24.9	120.5	0.027134	1.1366
1022	0	0.0041644	0.030623	0.021245	26.9	115	0.028158	1.2492
1022	15	0.0041644	0.030623	0.021245	26	118.5	0.028158	1.2492
1022	73.375	0.0041644	0.030623	0.021245	26.5	117.5	0.028158	1.2492
1023	0	0.0063856	0.027765	0.023839	16.4	98	0.025086	1.9813
1023	22.875	0.0063856	0.027765	0.023839	16.4	100	0.025086	1.9813
1023	37	0.0063856	0.027765	0.023839	15.6	100	0.025086	1.9813
1023	105	0.0063856	0.027765	0.023839	16.5	102.5	0.025086	1.9813
1023	133	0.0063856	0.027765	0.023839	16.6	102.5	0.025086	1.9813
1023	245	0.0063856	0.027765	0.023839	17.1	104	0.025086	1.9813
1023	302	0.0063856	0.027765	0.023839	17.3	106.8	0.025086	1.9813
1023	364	0.0063856	0.027765	0.023839	18	107.8	0.025086	1.9813
1023	499	0.0063856	0.027765	0.023839	19.5	109.5	0.025086	1.9813
1024	0	0.0032511	0.03472	0.029843	15.7	91.7	0.025086	2.4165
1024	14	0.0032511	0.03472	0.029843	15.4	91.7	0.025086	2.4165
1024	72.375	0.0032511	0.03472	0.029843	16	95	0.025086	2.4165
1024	84	0.0032511	0.03472	0.029843	15.8	94	0.025086	2.4165
1025	0	0.0046035	0.029076	0.021283	17.5	103.2	0.08345	0.95737
1025	15.375	0.0046035	0.029076	0.021283	17.6	104.3	0.08345	0.95737
1025	221.38	0.0046035	0.029076	0.021283	18.4	110.5	0.08345	0.95737
1026	0	0.0044249	0.030246	0.019684	30	134.5	0.049148	1.4949
1026	35	0.0044249	0.030246	0.019684	30.6	134.5	0.049148	1.4949
1026	126	0.0044249	0.030246	0.019684	33.3	136.5	0.049148	1.4949
1026	161	0.0044249	0.030246	0.019684	33.7	137.5	0.049148	1.4949
1026	182.38	0.0044249	0.030246	0.019684	33.5	138.5	0.049148	1.4949
1026	217	0.0044249	0.030246	0.019684	32.5	138	0.049148	1.4949
1026	273	0.0044249	0.030246	0.019684	34.2	138	0.049148	1.4949
1026	413	0.0044249	0.030246	0.019684	38.1	141.4	0.049148	1.4949
1027	0	0.0080776	0.023395	0.011304	20.8	115.5	0.022014	1.0034
1027	56	0.0080776	0.023395	0.011304	20.7	115.5	0.022014	1.0034
1027	77	0.0080776	0.023395	0.011304	23.9	119	0.022014	1.0034
1028	0	0.0050579	0.02831	0.016758	15.8	115	0.02867	3.123
1028	343	0.0050579	0.02831	0.016758	19	115	0.02867	3.123
1028	434	0.0050579	0.02831	0.016758	20	115.5	0.02867	3.123
1029	0	0.0037877	0.032579	0.022852	20.5	111.5	0.029182	0.86009
1029	73	0.0037877	0.032579	0.022852	20.8	115.5	0.029182	0.86009
1029	206.38	0.0037877	0.032579	0.022852	20.6	117	0.029182	0.86009
1030	0	0.004581	0.030115	0.022518	23.5	114.5	0.019966	0.92153
1030	20	0.004581	0.030115	0.022518	24	119	0.019966	0.92153
1030	70.375	0.004581	0.030115	0.022518	24.8	119	0.019966	0.92153
1030	181	0.004581	0.030115	0.022518	26.4	120	0.019966	0.92153
1031	0	0.0053054	0.027774	0.016875	25	125.5	0.032254	1.0854
1031	42.375	0.0053054	0.027774	0.016875	24	125.5	0.032254	1.0854
1031	125	0.0053054	0.027774	0.016875	25.3	129	0.032254	1.0854
1032	0	0.0031008	0.035274	0.029318	15	97	0.018943	0.76282
1032	98	0.0031008	0.035274	0.029318	16.9	99.5	0.018943	0.76282
1032	223	0.0031008	0.035274	0.029318	17.9	100.8	0.018943	0.76282
1033	0	0.0075346	0.028133	0.030089	24.8	118.1	0.018943	0
1033	49	0.0075346	0.028133	0.030089	24.6	118.5	0.018943	0
1033	119	0.0075346	0.028133	0.030089	24.4	118.9	0.018943	0
1033	189	0.0075346	0.028133	0.030089	25.8	119.3	0.018943	0
1033	298	0.0075346	0.028133	0.030089	28	122.2	0.018943	0
1033	352.37	0.0075346	0.028133	0.030089	27.4	124	0.018943	0
1033	399	0.0075346	0.028133	0.030089	28.9	124.8	0.018943	0
1033	457.37	0.0075346	0.028133	0.030089	29.7	126.3	0.018943	0
1033	490	0.0075346	0.028133	0.030089	30	127.4	0.018943	0
1034	0	0.0039663	0.031561	0.022811	21.4	113.5	0.034301	0.8345
1034	91	0.0039663	0.031561	0.022811	22.3	116	0.034301	0.8345
1034	175	0.0039663	0.031561	0.022811	22.7	116.7	0.034301	0.8345
1034	189	0.0039663	0.031561	0.022811	23.8	117.5	0.034301	0.8345
1035	0	0.0046677	0.029703	0.018051	16.3	93	0.02611	0.75258
1035	14	0.0046677	0.029703	0.018051	15	93	0.02611	0.75258
1035	113	0.0046677	0.029703	0.018051	16.5	96.8	0.02611	0.75258
1036	0	0.0051612	0.027968	0.019116	17.7	98.5	0.047612	0.86009
1036	63.875	0.0051612	0.027968	0.019116	18.1	101.2	0.047612	0.86009
1036	148.38	0.0051612	0.027968	0.019116	19.4	103	0.047612	0.86009
1036	175	0.0051612	0.027968	0.019116	19.7	104.1	0.047612	0.86009
1037	0	0.004554	0.029022	0.025119	31.3	143.2	0.037885	0.32766
1037	55	0.004554	0.029022	0.025119	32.3	143.5	0.037885	0.32766
1037	90.375	0.004554	0.029022	0.025119	31.7	143.5	0.037885	0.32766
1037	181	0.004554	0.029022	0.025119	32.4	145	0.037885	0.32766
1038	0	0.0071357	0.026098	0.025562	22.1	121.4	0.030718	1.3106
1038	57.375	0.0071357	0.026098	0.025562	23.1	123.5	0.030718	1.3106
1038	184.38	0.0071357	0.026098	0.025562	23.4	123.5	0.030718	1.3106
1038	224	0.0071357	0.026098	0.025562	24	124.8	0.030718	1.3106
1038	280	0.0071357	0.026098	0.025562	24.7	125.3	0.030718	1.3106
1038	322	0.0071357	0.026098	0.025562	24.9	126.6	0.030718	1.3106
1038	415	0.0071357	0.026098	0.025562	26.2	127.8	0.030718	1.3106
1038	469	0.0071357	0.026098	0.025562	26.4	127.4	0.030718	1.3106
1038	499	0.0071357	0.026098	0.025562	27	128.4	0.030718	1.3106
1038	518	0.0071357	0.026098	0.025562	27	129.3	0.030718	1.3106
1039	0	0.0046405	0.029032	0.018121	20	103.7	0.020478	1.1366
1039	12	0.0046405	0.029032	0.018121	20	103.9	0.020478	1.1366
1039	112	0.0046405	0.029032	0.018121	21.5	106.5	0.020478	1.1366
1039	161	0.0046405	0.029032	0.018121	22.2	107.4	0.020478	1.1366
1039	203	0.0046405	0.029032	0.018121	22.5	107.8	0.020478	1.1366
1039	231	0.0046405	0.029032	0.018121	21.5	109.1	0.020478	1.1366
1039	343	0.0046405	0.029032	0.018121	24	110.1	0.020478	1.1366
1039	406	0.0046405	0.029032	0.018121	23.5	111.1	0.020478	1.1366
1039	441.37	0.0046405	0.029032	0.018121	22.9	112.1	0.020478	1.1366
1039	481	0.0046405	0.029032	0.018121	22.9	112.2	0.020478	1.1366
1040	0	0.0045587	0.029366	0.021128	26.5	132.6	0.038397	0.89593
1040	7	0.0045587	0.029366	0.021128	27.2	133.8	0.038397	0.89593
1040	42	0.0045587	0.029366	0.021128	27.2	134.2	0.038397	0.89593
1040	133	0.0045587	0.029366	0.021128	29.5	135.5	0.038397	0.89593
1040	226	0.0045587	0.029366	0.021128	28.4	137.3	0.038397	0.89593
1040	295	0.0045587	0.029366	0.021128	28.6	138.1	0.038397	0.89593
1040	357	0.0045587	0.029366	0.021128	29.6	138.4	0.038397	0.89593
1040	399	0.0045587	0.029366	0.021128	29.7	139.3	0.038397	0.89593
1040	455	0.0045587	0.029366	0.021128	29.4	139.3	0.038397	0.89593
1040	513.38	0.0045587	0.029366	0.021128	30.4	139.9	0.038397	0.89593
1041	0	0.0067026	0.023786	0.028102	13	86.3	0.010239	0.77306
1041	42	0.0067026	0.023786	0.028102	13.5	88.6	0.010239	0.77306
1041	161	0.0067026	0.023786	0.028102	14.8	90	0.010239	0.77306
1041	211	0.0067026	0.023786	0.028102	14.5	90	0.010239	0.77306
1042	0	0.0042521	0.030865	0.022191	22.7	115.1	0.0020478	0.14335
1042	21	0.0042521	0.030865	0.022191	22.9	115.8	0.0020478	0.14335
1042	62	0.0042521	0.030865	0.022191	23.5	115.8	0.0020478	0.14335
1042	89.375	0.0042521	0.030865	0.022191	22.9	116.5	0.0020478	0.14335
1043	0	0.0042074	0.028209	0.02177	15.3	99.1	0.02099	1.9966
1043	41	0.0042074	0.028209	0.02177	15.7	99.1	0.02099	1.9966
1043	110	0.0042074	0.028209	0.02177	15.9	101.7	0.02099	1.9966
1043	154	0.0042074	0.028209	0.02177	16.6	102.3	0.02099	1.9966
1043	210	0.0042074	0.028209	0.02177	16.8	103.3	0.02099	1.9966
1043	257	0.0042074	0.028209	0.02177	15.7	103.5	0.02099	1.9966
1043	329	0.0042074	0.028209	0.02177	16.4	104.4	0.02099	1.9966
1043	385	0.0042074	0.028209	0.02177	17.6	105.3	0.02099	1.9966
1043	502	0.0042074	0.028209	0.02177	18.4	107.2	0.02099	1.9966
1044	0	0.0043444	0.032273	0.014704	13.4	97	0.028158	1.2185
1044	68	0.0043444	0.032273	0.014704	13	97.1	0.028158	1.2185
1044	103	0.0043444	0.032273	0.014704	13.6	98.7	0.028158	1.2185
1044	110	0.0043444	0.032273	0.014704	13.4	98.9	0.028158	1.2185
1044	173	0.0043444	0.032273	0.014704	14.1	100.6	0.028158	1.2185
1044	215	0.0043444	0.032273	0.014704	14.4	100.4	0.028158	1.2185
1044	251	0.0043444	0.032273	0.014704	13.7	100.7	0.028158	1.2185
1044	267	0.0043444	0.032273	0.014704	14	100.9	0.028158	1.2185
1044	287	0.0043444	0.032273	0.014704	14	101.4	0.028158	1.2185
1044	334	0.0043444	0.032273	0.014704	14.7	101.5	0.028158	1.2185
1044	355	0.0043444	0.032273	0.014704	14.8	102.4	0.028158	1.2185
1044	392	0.0043444	0.032273	0.014704	14.5	103.5	0.028158	1.2185
1044	420	0.0043444	0.032273	0.014704	15.2	104.2	0.028158	1.2185
1044	453	0.0043444	0.032273	0.014704	15.1	104.7	0.028158	1.2185
1044	516	0.0043444	0.032273	0.014704	15.3	104.7	0.028158	1.2185
1045	0	0.0044284	0.029998	0.020229	32.3	131.6	0.029694	0.62971
1045	14	0.0044284	0.029998	0.020229	32.3	132.4	0.029694	0.62971
1045	49	0.0044284	0.029998	0.020229	32.4	133	0.029694	0.62971
1045	77	0.0044284	0.029998	0.020229	32.4	132.7	0.029694	0.62971
1045	126	0.0044284	0.029998	0.020229	33.3	133.2	0.029694	0.62971
1046	0	0.0065269	0.024962	0.016613	17.6	100.7	0.012799	1.1622
1046	42	0.0065269	0.024962	0.016613	16.6	102.7	0.012799	1.1622
1046	92	0.0065269	0.024962	0.016613	18.9	102.9	0.012799	1.1622
1046	127.37	0.0065269	0.024962	0.016613	19.4	103.4	0.012799	1.1622
1046	169.38	0.0065269	0.024962	0.016613	19	104.8	0.012799	1.1622
1047	0	0.0046873	0.029888	0.020522	21.2	106.7	0.039421	1.0239
1047	21	0.0046873	0.029888	0.020522	22	108.5	0.039421	1.0239
1047	57.375	0.0046873	0.029888	0.020522	21.9	108.9	0.039421	1.0239
1047	91	0.0046873	0.029888	0.020522	22.1	110.2	0.039421	1.0239
1047	126	0.0046873	0.029888	0.020522	22.5	110.8	0.039421	1.0239
1047	176	0.0046873	0.029888	0.020522	22.1	111.2	0.039421	1.0239
1047	247	0.0046873	0.029888	0.020522	21.4	112.4	0.039421	1.0239
1047	287	0.0046873	0.029888	0.020522	22.7	113.2	0.039421	1.0239
1047	357	0.0046873	0.029888	0.020522	23.4	114.3	0.039421	1.0239
1047	448	0.0046873	0.029888	0.020522	25.1	115	0.039421	1.0239
1047	504	0.0046873	0.029888	0.020522	26	116.2	0.039421	1.0239
1048	0	0.0048465	0.028586	0.018668	16.3	96.6	0.027134	1.6741
1048	77.375	0.0048465	0.028586	0.018668	16.3	96.8	0.027134	1.6741
1048	175.38	0.0048465	0.028586	0.018668	16.3	100.6	0.027134	1.6741
1049	0	0.0041146	0.03586	0.022823	25.3	132.8	0.014335	0.34813
1049	70	0.0041146	0.03586	0.022823	26.1	134	0.014335	0.34813
1049	156	0.0041146	0.03586	0.022823	27.1	135.5	0.014335	0.34813
1049	203	0.0041146	0.03586	0.022823	28.3	136.1	0.014335	0.34813
1049	259	0.0041146	0.03586	0.022823	28	136.5	0.014335	0.34813
1049	315	0.0041146	0.03586	0.022823	27.8	137.4	0.014335	0.34813
1049	423.37	0.0041146	0.03586	0.022823	28	139.5	0.014335	0.34813
1049	442	0.0041146	0.03586	0.022823	29.4	139.8	0.014335	0.34813
1049	504	0.0041146	0.03586	0.022823	29.5	140	0.014335	0.34813
1050	0	0.0048345	0.029176	0.01885	20.7	119.1	0.018431	0.53756
1050	28	0.0048345	0.029176	0.01885	21	119.8	0.018431	0.53756
1050	45.375	0.0048345	0.029176	0.01885	21	120	0.018431	0.53756
1050	56	0.0048345	0.029176	0.01885	21	120.3	0.018431	0.53756
1050	98	0.0048345	0.029176	0.01885	20.9	121.6	0.018431	0.53756
1050	185	0.0048345	0.029176	0.01885	22	123.2	0.018431	0.53756
1050	206.38	0.0048345	0.029176	0.01885	19.8	123.2	0.018431	0.53756
1051	0	0.0047654	0.028879	0.018293	19	102.2	0.062459	0.55292
1051	29	0.0047654	0.028879	0.018293	18.5	103.5	0.062459	0.55292
1051	58	0.0047654	0.028879	0.018293	19.2	104.3	0.062459	0.55292
1051	85	0.0047654	0.028879	0.018293	19.8	105.3	0.062459	0.55292
1051	137.38	0.0047654	0.028879	0.018293	19.7	106	0.062459	0.55292
1052	0	0.0065227	0.025625	0.024305	20.3	112.8	0.086521	0.59899
1052	57	0.0065227	0.025625	0.024305	20.8	113.5	0.086521	0.59899
1052	86.375	0.0065227	0.025625	0.024305	20.8	113	0.086521	0.59899
1052	114	0.0065227	0.025625	0.024305	21.5	113	0.086521	0.59899
1052	191.38	0.0065227	0.025625	0.024305	22.1	114.5	0.086521	0.59899
1052	233.37	0.0065227	0.025625	0.024305	21.4	116	0.086521	0.59899
1052	261.37	0.0065227	0.025625	0.024305	21.8	116.9	0.086521	0.59899
1052	282	0.0065227	0.025625	0.024305	21.5	116.9	0.086521	0.59899
1052	289.37	0.0065227	0.025625	0.024305	21.5	117.1	0.086521	0.59899
1052	345.37	0.0065227	0.025625	0.024305	21.6	117.1	0.086521	0.59899
1052	373.37	0.0065227	0.025625	0.024305	22.5	118.8	0.086521	0.59899
1052	422	0.0065227	0.025625	0.024305	22.5	120	0.086521	0.59899
1052	471.37	0.0065227	0.025625	0.024305	24	118.7	0.086521	0.59899
1053	0	0.0038261	0.031854	0.021081	53.2	157.2	0.036861	1.2645
1053	35	0.0038261	0.031854	0.021081	53.5	158.3	0.036861	1.2645
1053	73.125	0.0038261	0.031854	0.021081	53.5	159.4	0.036861	1.2645
1053	84	0.0038261	0.031854	0.021081	53.7	159.9	0.036861	1.2645
1053	121	0.0038261	0.031854	0.021081	53.8	160.6	0.036861	1.2645
1053	168	0.0038261	0.031854	0.021081	54.5	162.6	0.036861	1.2645
1053	224	0.0038261	0.031854	0.021081	60.6	164	0.036861	1.2645
1054	0	0.0034631	0.033415	0.025316	34.5	130.6	0.023038	2.3806
1054	42	0.0034631	0.033415	0.025316	35.7	132.6	0.023038	2.3806
1054	89	0.0034631	0.033415	0.025316	34.5	130	0.023038	2.3806
1054	152	0.0034631	0.033415	0.025316	35.7	135.5	0.023038	2.3806
1054	217	0.0034631	0.033415	0.025316	37	136.6	0.023038	2.3806
1055	0	0.0047701	0.031255	0.019941	19.5	110.3	0.028158	0.52732
1055	56	0.0047701	0.031255	0.019941	19.6	111.4	0.028158	0.52732
1055	91	0.0047701	0.031255	0.019941	20.3	113	0.028158	0.52732
1055	147	0.0047701	0.031255	0.019941	21.2	112.3	0.028158	0.52732
1055	231	0.0047701	0.031255	0.019941	22	113.2	0.028158	0.52732
1055	262.37	0.0047701	0.031255	0.019941	22.7	113.7	0.028158	0.52732
1055	290.37	0.0047701	0.031255	0.019941	22.2	115	0.028158	0.52732
1055	366	0.0047701	0.031255	0.019941	22.9	115.5	0.028158	0.52732
1055	399	0.0047701	0.031255	0.019941	23.5	115.5	0.028158	0.52732
1055	427	0.0047701	0.031255	0.019941	22.8	115.6	0.028158	0.52732
1055	464	0.0047701	0.031255	0.019941	24	116.1	0.028158	0.52732
1056	0	0.0042178	0.03116	0.022097	23.9	129.5	0.030206	0.88057
1056	28	0.0042178	0.03116	0.022097	23.6	130	0.030206	0.88057
1056	77	0.0042178	0.03116	0.022097	24.5	130.5	0.030206	0.88057
1056	105	0.0042178	0.03116	0.022097	25.3	131.3	0.030206	0.88057
1056	133	0.0042178	0.03116	0.022097	25	131.2	0.030206	0.88057
1056	170	0.0042178	0.03116	0.022097	25.1	131.5	0.030206	0.88057
1056	198	0.0042178	0.03116	0.022097	27	131.5	0.030206	0.88057
1056	231	0.0042178	0.03116	0.022097	28	132.7	0.030206	0.88057
1056	303	0.0042178	0.03116	0.022097	26.9	133.5	0.030206	0.88057
1056	331	0.0042178	0.03116	0.022097	27.5	133.5	0.030206	0.88057
1056	359	0.0042178	0.03116	0.022097	27.5	133.1	0.030206	0.88057
1056	401	0.0042178	0.03116	0.022097	28.4	134	0.030206	0.88057
1056	435.37	0.0042178	0.03116	0.022097	28.1	133.8	0.030206	0.88057
1056	479.37	0.0042178	0.03116	0.022097	28.9	135.4	0.030206	0.88057
1057	0	0.0039295	0.032117	0.017671	18.6	110	0.010751	1.0086
1057	77	0.0039295	0.032117	0.017671	20.9	107	0.010751	1.0086
1057	136.38	0.0039295	0.032117	0.017671	20	108.7	0.010751	1.0086
1057	163	0.0039295	0.032117	0.017671	19.7	110.5	0.010751	1.0086
1057	191	0.0039295	0.032117	0.017671	20.8	109.9	0.010751	1.0086
1057	233	0.0039295	0.032117	0.017671	20	110.9	0.010751	1.0086
1057	290.38	0.0039295	0.032117	0.017671	18.3	110.9	0.010751	1.0086
1058	0	0.0032502	0.034663	0.028637	38.5	162.4	0.025086	2.0734
1058	3.375	0.0032502	0.034663	0.028637	37.4	162.8	0.025086	2.0734
1058	31.375	0.0032502	0.034663	0.028637	37.2	163.2	0.025086	2.0734
1058	59.375	0.0032502	0.034663	0.028637	36.9	163.4	0.025086	2.0734
1058	77	0.0032502	0.034663	0.028637	37.2	163.4	0.025086	2.0734
1058	112	0.0032502	0.034663	0.028637	35.7	164.1	0.025086	2.0734
1058	133	0.0032502	0.034663	0.028637	37	164.1	0.025086	2.0734
1059	0	0.0042634	0.030488	0.020041	52.5	150.2	0.028158	1.7458
1059	28	0.0042634	0.030488	0.020041	52.5	150	0.028158	1.7458
1059	58	0.0042634	0.030488	0.020041	51.5	152.3	0.028158	1.7458
1059	86	0.0042634	0.030488	0.020041	52	152.2	0.028158	1.7458
1059	147	0.0042634	0.030488	0.020041	52	152.8	0.028158	1.7458
1059	177	0.0042634	0.030488	0.020041	51	154.6	0.028158	1.7458
1059	227.38	0.0042634	0.030488	0.020041	51	156	0.028158	1.7458
1060	0	0.0045547	0.031162	0.021612	20.1	109.5	0.060411	0.74234
1060	20	0.0045547	0.031162	0.021612	19.3	109.5	0.060411	0.74234
1060	28	0.0045547	0.031162	0.021612	20.5	112.3	0.060411	0.74234
1060	142	0.0045547	0.031162	0.021612	21.8	114.8	0.060411	0.74234
1060	185.38	0.0045547	0.031162	0.021612	21.5	115.5	0.060411	0.74234
1060	266	0.0045547	0.031162	0.021612	23.5	118.5	0.060411	0.74234
1060	357	0.0045547	0.031162	0.021612	23.5	119.4	0.060411	0.74234
1060	385	0.0045547	0.031162	0.021612	23.6	119.4	0.060411	0.74234
1060	413	0.0045547	0.031162	0.021612	24	119.3	0.060411	0.74234
1061	0	0.0060324	0.026	0.018341	21.1	113.5	0.0471	0.79354
1061	28	0.0060324	0.026	0.018341	22.1	114	0.0471	0.79354
1061	73.375	0.0060324	0.026	0.018341	21.6	111	0.0471	0.79354
1061	171.38	0.0060324	0.026	0.018341	23	117	0.0471	0.79354
1062	0	0.0047716	0.027238	0.014902	17	104.5	0.041469	0.56828
1062	14	0.0047716	0.027238	0.014902	17.9	107.2	0.041469	0.56828
1062	147	0.0047716	0.027238	0.014902	18.1	109.4	0.041469	0.56828
1062	192.37	0.0047716	0.027238	0.014902	18.5	109.4	0.041469	0.56828
1062	205	0.0047716	0.027238	0.014902	18	109.4	0.041469	0.56828
1062	231	0.0047716	0.027238	0.014902	18.3	109.9	0.041469	0.56828
1062	259	0.0047716	0.027238	0.014902	18	110.2	0.041469	0.56828
1062	287	0.0047716	0.027238	0.014902	19.5	110.2	0.041469	0.56828
1062	322	0.0047716	0.027238	0.014902	19.4	111.2	0.041469	0.56828
1062	366	0.0047716	0.027238	0.014902	19.5	110.8	0.041469	0.56828
1062	399	0.0047716	0.027238	0.014902	19.8	111.9	0.041469	0.56828
1062	437.37	0.0047716	0.027238	0.014902	20	112	0.041469	0.56828
1063	0	0.0047192	0.029002	0.021196	23	116.3	0.0087033	0.5478
1063	38.375	0.0047192	0.029002	0.021196	21.9	117.3	0.0087033	0.5478
1063	63	0.0047192	0.029002	0.021196	22	117.4	0.0087033	0.5478
1064	0	0.0043227	0.030378	0.020776	17.5	103.5	0.03123	0.56828
1064	112	0.0043227	0.030378	0.020776	17.6	107	0.03123	0.56828
1064	192.38	0.0043227	0.030378	0.020776	18	109	0.03123	0.56828
1064	213.38	0.0043227	0.030378	0.020776	18.2	107.9	0.03123	0.56828
1065	0	0.0048443	0.028948	0.017897	52.1	164.6	0.045565	1.3567
1065	28	0.0048443	0.028948	0.017897	51.3	166.6	0.045565	1.3567
1065	56	0.0048443	0.028948	0.017897	52.8	167.2	0.045565	1.3567
1065	84	0.0048443	0.028948	0.017897	53	167.2	0.045565	1.3567
1065	114	0.0048443	0.028948	0.017897	53.8	168	0.045565	1.3567
1066	0	0.0044105	0.029869	0.019734	17	107	0.031742	1.7765
1066	28	0.0044105	0.029869	0.019734	17.9	104.5	0.031742	1.7765
1066	61	0.0044105	0.029869	0.019734	18.1	108	0.031742	1.7765
1066	91	0.0044105	0.029869	0.019734	17.8	109.5	0.031742	1.7765
1066	117	0.0044105	0.029869	0.019734	17.7	109	0.031742	1.7765
1066	145	0.0044105	0.029869	0.019734	17.8	109	0.031742	1.7765
1066	182	0.0044105	0.029869	0.019734	17.8	111	0.031742	1.7765
1066	224	0.0044105	0.029869	0.019734	18	111.3	0.031742	1.7765
1066	287	0.0044105	0.029869	0.019734	18.9	112	0.031742	1.7765
1066	336	0.0044105	0.029869	0.019734	19.1	113	0.031742	1.7765
1066	371	0.0044105	0.029869	0.019734	19.4	113.2	0.031742	1.7765
1066	427	0.0044105	0.029869	0.019734	19.8	114	0.031742	1.7765
1066	469	0.0044105	0.029869	0.019734	20	114	0.031742	1.7765
1067	0	0.0046656	0.030047	0.021737	20.7	105.2	0.045565	0.84986
1067	37	0.0046656	0.030047	0.021737	21.1	105.5	0.045565	0.84986
1067	65	0.0046656	0.030047	0.021737	21.6	107	0.045565	0.84986
1067	93	0.0046656	0.030047	0.021737	21.5	107	0.045565	0.84986
1067	114	0.0046656	0.030047	0.021737	21.7	107.5	0.045565	0.84986
1067	142	0.0046656	0.030047	0.021737	21.4	108.5	0.045565	0.84986
1067	198	0.0046656	0.030047	0.021737	21.9	109	0.045565	0.84986
1067	289	0.0046656	0.030047	0.021737	21.7	111	0.045565	0.84986
1068	0	0.0049752	0.028472	0.017987	21.5	104	0.02867	1.0802
1068	35	0.0049752	0.028472	0.017987	21.2	105	0.02867	1.0802
1068	63	0.0049752	0.028472	0.017987	21.1	106.5	0.02867	1.0802
1068	105	0.0049752	0.028472	0.017987	21.7	107.3	0.02867	1.0802
1068	140	0.0049752	0.028472	0.017987	22.1	109	0.02867	1.0802
1068	203	0.0049752	0.028472	0.017987	22.7	109	0.02867	1.0802
1068	231	0.0049752	0.028472	0.017987	23	109.3	0.02867	1.0802
1068	266	0.0049752	0.028472	0.017987	22.8	109.3	0.02867	1.0802
1068	322	0.0049752	0.028472	0.017987	23.7	110.5	0.02867	1.0802
1068	357	0.0049752	0.028472	0.017987	24.6	111.5	0.02867	1.0802
1068	399	0.0049752	0.028472	0.017987	25.3	112	0.02867	1.0802
1068	439	0.0049752	0.028472	0.017987	26.3	112.3	0.02867	1.0802
1068	476	0.0049752	0.028472	0.017987	27.3	113	0.02867	1.0802
1069	0	0.0042734	0.028613	0.017049	16.4	101	0.05478	4.152
1069	54	0.0042734	0.028613	0.017049	18.6	104.3	0.05478	4.152
1069	119	0.0042734	0.028613	0.017049	19.5	105	0.05478	4.152
1069	175	0.0042734	0.028613	0.017049	19.7	107	0.05478	4.152
1069	238	0.0042734	0.028613	0.017049	19.4	108	0.05478	4.152
1069	330	0.0042734	0.028613	0.017049	21.2	108.5	0.05478	4.152
1069	364	0.0042734	0.028613	0.017049	21.7	109.6	0.05478	4.152
1069	439	0.0042734	0.028613	0.017049	21.9	111.2	0.05478	4.152
1069	497	0.0042734	0.028613	0.017049	23.6	112	0.05478	4.152
1070	0	0.0032733	0.031643	0.009708	14.8	98	0.026622	0.32254
1070	28	0.0032733	0.031643	0.009708	14.8	98.8	0.026622	0.32254
1070	75	0.0032733	0.031643	0.009708	15.9	100.5	0.026622	0.32254
1070	103	0.0032733	0.031643	0.009708	16.5	100.5	0.026622	0.32254
1070	175	0.0032733	0.031643	0.009708	16.8	102	0.026622	0.32254
1070	232	0.0032733	0.031643	0.009708	17	102	0.026622	0.32254
1070	250	0.0032733	0.031643	0.009708	16.9	103.2	0.026622	0.32254
1070	302.37	0.0032733	0.031643	0.009708	17	104	0.026622	0.32254
1070	320	0.0032733	0.031643	0.009708	17.2	104.6	0.026622	0.32254
1070	343	0.0032733	0.031643	0.009708	17	105.1	0.026622	0.32254
1070	385	0.0032733	0.031643	0.009708	17.5	106	0.026622	0.32254
1070	446	0.0032733	0.031643	0.009708	18.1	106	0.026622	0.32254
1071	0	0.0058476	0.026101	0.015882	18.8	106	0.033277	0.62459
1071	49	0.0058476	0.026101	0.015882	19.3	107.2	0.033277	0.62459
1071	112	0.0058476	0.026101	0.015882	19.2	109	0.033277	0.62459
1072	0	0.0044148	0.030214	0.020544	15.7	102	0.032766	0.89081
1072	70	0.0044148	0.030214	0.020544	16.2	106	0.032766	0.89081
1072	105	0.0044148	0.030214	0.020544	17.2	106	0.032766	0.89081
1072	175	0.0044148	0.030214	0.020544	17.7	108.5	0.032766	0.89081
1073	0	0.0042147	0.031524	0.021804	29.6	130	0.017919	0.62459
1073	78	0.0042147	0.031524	0.021804	29.5	132	0.017919	0.62459
1073	182	0.0042147	0.031524	0.021804	29.5	132.5	0.017919	0.62459
1073	211	0.0042147	0.031524	0.021804	28.3	134.5	0.017919	0.62459
1073	239	0.0042147	0.031524	0.021804	29	134	0.017919	0.62459
1073	386	0.0042147	0.031524	0.021804	30.9	134	0.017919	0.62459
1073	442	0.0042147	0.031524	0.021804	31.7	136	0.017919	0.62459
1074	0	0.0041884	0.030719	0.021162	22.6	110	0.035325	0.30206
1074	14	0.0041884	0.030719	0.021162	22.7	109.5	0.035325	0.30206
1074	86	0.0041884	0.030719	0.021162	22.4	112	0.035325	0.30206
1074	141	0.0041884	0.030719	0.021162	23.2	113	0.035325	0.30206
1074	240	0.0041884	0.030719	0.021162	23.6	116.5	0.035325	0.30206
1074	338.37	0.0041884	0.030719	0.021162	24.7	117.5	0.035325	0.30206
1074	401	0.0041884	0.030719	0.021162	24.7	118	0.035325	0.30206
1074	478	0.0041884	0.030719	0.021162	25.9	119.5	0.035325	0.30206
1074	528.38	0.0041884	0.030719	0.021162	25.9	119	0.035325	0.30206
1075	0	0.0043237	0.030289	0.025293	47.8	162	0.061435	0.67067
1075	57	0.0043237	0.030289	0.025293	44.1	163	0.061435	0.67067
1075	147	0.0043237	0.030289	0.025293	41.8	162.7	0.061435	0.67067
1075	183	0.0043237	0.030289	0.025293	41.5	164.5	0.061435	0.67067
1076	0	0.0048023	0.028908	0.016829	22.3	111	0.050684	0.43517
1076	21	0.0048023	0.028908	0.016829	21.8	112	0.050684	0.43517
1076	105	0.0048023	0.028908	0.016829	21.9	112	0.050684	0.43517
1076	168	0.0048023	0.028908	0.016829	23.4	114	0.050684	0.43517
1077	0	0.0045254	0.029718	0.021933	25.8	126.5	0.038909	2.0325
1077	27	0.0045254	0.029718	0.021933	25.6	128.5	0.038909	2.0325
1077	69	0.0045254	0.029718	0.021933	23.2	128	0.038909	2.0325
1077	139	0.0045254	0.029718	0.021933	25.5	129	0.038909	2.0325
1077	172	0.0045254	0.029718	0.021933	25.6	130	0.038909	2.0325
1077	224	0.0045254	0.029718	0.021933	25.7	130	0.038909	2.0325
1078	0	0.005073	0.027991	0.014492	18.3	108	0.043005	0.43517
1078	22.375	0.005073	0.027991	0.014492	18.4	108	0.043005	0.43517
1078	98	0.005073	0.027991	0.014492	18.2	111	0.043005	0.43517
1078	125	0.005073	0.027991	0.014492	18.6	114	0.043005	0.43517
1078	218.38	0.005073	0.027991	0.014492	19	114	0.043005	0.43517
1079	0	0.0055459	0.027743	0.016372	65.7	167.5	0.041981	0.38397
1079	28	0.0055459	0.027743	0.016372	70	170	0.041981	0.38397
1079	56	0.0055459	0.027743	0.016372	72.1	170	0.041981	0.38397
1079	126	0.0055459	0.027743	0.016372	75	171	0.041981	0.38397
1080	0	0.0048087	0.028941	0.017165	68.4	173	0.037885	1.3669
1080	28	0.0048087	0.028941	0.017165	67.1	174.5	0.037885	1.3669
1080	70	0.0048087	0.028941	0.017165	66.3	175	0.037885	1.3669
1080	105	0.0048087	0.028941	0.017165	66.6	177	0.037885	1.3669
1080	141	0.0048087	0.028941	0.017165	66.2	177	0.037885	1.3669
1080	182	0.0048087	0.028941	0.017165	66.7	177	0.037885	1.3669
1081	0	0.0043683	0.030419	0.019556	17.3	105.5	0.029694	1.7407
1081	64	0.0043683	0.030419	0.019556	16.4	108	0.029694	1.7407
1081	92	0.0043683	0.030419	0.019556	17.1	108.5	0.029694	1.7407
1081	127	0.0043683	0.030419	0.019556	17.6	108.5	0.029694	1.7407
1081	265	0.0043683	0.030419	0.019556	17.3	111	0.029694	1.7407
1081	300	0.0043683	0.030419	0.019556	18	111	0.029694	1.7407
1081	363	0.0043683	0.030419	0.019556	18.2	112	0.029694	1.7407
1081	433	0.0043683	0.030419	0.019556	19.1	112	0.029694	1.7407
1082	0	0.0052491	0.027226	0.019272	14.4	94	0.030718	2.4523
1082	9.375	0.0052491	0.027226	0.019272	16.1	96	0.030718	2.4523
1082	114	0.0052491	0.027226	0.019272	14.1	97.5	0.030718	2.4523
1082	135	0.0052491	0.027226	0.019272	14.8	98	0.030718	2.4523
1083	0	0.0050178	0.028489	0.018113	27.6	126	0.048636	0.79354
1083	45.375	0.0050178	0.028489	0.018113	28.6	127	0.048636	0.79354
1083	105	0.0050178	0.028489	0.018113	29.9	129	0.048636	0.79354
1083	182	0.0050178	0.028489	0.018113	31.3	129.5	0.048636	0.79354
1084	0	0.0043884	0.030415	0.020049	14.2	93.6	0.02099	0.50172
1084	20	0.0043884	0.030415	0.020049	14	94	0.02099	0.50172
1084	55	0.0043884	0.030415	0.020049	14.3	94.5	0.02099	0.50172
1084	97	0.0043884	0.030415	0.020049	14.3	95	0.02099	0.50172
1084	139	0.0043884	0.030415	0.020049	14.8	96	0.02099	0.50172
1085	0	0.0040808	0.031206	0.02219	18.4	106	0.029694	0.41981
1085	35	0.0040808	0.031206	0.02219	18.1	106.5	0.029694	0.41981
1085	70	0.0040808	0.031206	0.02219	18.6	108	0.029694	0.41981
1085	133	0.0040808	0.031206	0.02219	19	109	0.029694	0.41981
1085	199.38	0.0040808	0.031206	0.02219	20	109.2	0.029694	0.41981
1086	0	0.004322	0.030123	0.019549	21	112	0.035325	1.1417
1086	140.38	0.004322	0.030123	0.019549	20.6	113.5	0.035325	1.1417
1086	174	0.004322	0.030123	0.019549	22.3	113.5	0.035325	1.1417
1086	223	0.004322	0.030123	0.019549	22	115.5	0.035325	1.1417
1086	243	0.004322	0.030123	0.019549	22.3	114	0.035325	1.1417
1086	265.87	0.004322	0.030123	0.019549	22.6	115	0.035325	1.1417
1086	293.87	0.004322	0.030123	0.019549	22.5	115.7	0.035325	1.1417
1086	336	0.004322	0.030123	0.019549	22.7	116.4	0.035325	1.1417
1086	363	0.004322	0.030123	0.019549	22.6	116.4	0.035325	1.1417
1086	391	0.004322	0.030123	0.019549	22.6	117	0.035325	1.1417
1086	419	0.004322	0.030123	0.019549	23.4	117	0.035325	1.1417
1086	454.87	0.004322	0.030123	0.019549	23.8	118.5	0.035325	1.1417
1087	0	0.0034381	0.03326	0.026342	43.9	141	0.019966	0.93177
1087	78	0.0034381	0.03326	0.026342	44.7	141	0.019966	0.93177
1087	148	0.0034381	0.03326	0.026342	44.8	142	0.019966	0.93177
1087	182	0.0034381	0.03326	0.026342	44.5	142.6	0.019966	0.93177
1087	218	0.0034381	0.03326	0.026342	45.3	143	0.019966	0.93177
1087	245	0.0034381	0.03326	0.026342	45.7	143.8	0.019966	0.93177
1087	287	0.0034381	0.03326	0.026342	46.8	144.5	0.019966	0.93177
1087	316	0.0034381	0.03326	0.026342	47.2	144.5	0.019966	0.93177
1087	351	0.0034381	0.03326	0.026342	48.4	145.2	0.019966	0.93177
1087	407.37	0.0034381	0.03326	0.026342	48.5	145	0.019966	0.93177
1087	421	0.0034381	0.03326	0.026342	49	146	0.019966	0.93177
1088	0	0.0041558	0.03088	0.021485	20.7	103	0.029694	0.39933
1088	32.875	0.0041558	0.03088	0.021485	20.2	103	0.029694	0.39933
1088	74.875	0.0041558	0.03088	0.021485	20.3	104	0.029694	0.39933
1088	110	0.0041558	0.03088	0.021485	20.2	104	0.029694	0.39933
1088	124.88	0.0041558	0.03088	0.021485	20.6	105	0.029694	0.39933
1088	159.88	0.0041558	0.03088	0.021485	21.4	105	0.029694	0.39933
1088	188	0.0041558	0.03088	0.021485	21.1	105.5	0.029694	0.39933
1089	0	0.0039361	0.031411	0.023657	48.2	151	0.039421	0.31742
1089	64	0.0039361	0.031411	0.023657	50	152	0.039421	0.31742
1089	92	0.0039361	0.031411	0.023657	48.7	152.5	0.039421	0.31742
1089	149	0.0039361	0.031411	0.023657	48.7	153.5	0.039421	0.31742
1089	191.38	0.0039361	0.031411	0.023657	45.4	153.5	0.039421	0.31742
1089	218	0.0039361	0.031411	0.023657	47.6	156	0.039421	0.31742
1089	281	0.0039361	0.031411	0.023657	49.7	156.5	0.039421	0.31742
1090	0	0.0042822	0.030496	0.021025	23.1	119.3	0.029182	1.2236
1090	42	0.0042822	0.030496	0.021025	23.4	120	0.029182	1.2236
1091	0	0.0041428	0.030913	0.021111	17.1	106.5	0.027646	0.471
1091	28	0.0041428	0.030913	0.021111	18.2	108	0.027646	0.471
1091	84	0.0041428	0.030913	0.021111	17.9	108	0.027646	0.471
1091	112	0.0041428	0.030913	0.021111	18.9	108	0.027646	0.471
1091	141	0.0041428	0.030913	0.021111	18.6	109.5	0.027646	0.471
1091	176	0.0041428	0.030913	0.021111	19.8	109.9	0.027646	0.471
1091	218	0.0041428	0.030913	0.021111	19	110.8	0.027646	0.471
1091	307	0.0041428	0.030913	0.021111	19.8	110.8	0.027646	0.471
1092	0	0.0036776	0.033378	0.024954	33.8	131.3	0.015871	0.51196
1092	63	0.0036776	0.033378	0.024954	33.6	132.4	0.015871	0.51196
1092	105	0.0036776	0.033378	0.024954	33.3	134	0.015871	0.51196
1092	126	0.0036776	0.033378	0.024954	33.6	134	0.015871	0.51196
1092	154.38	0.0036776	0.033378	0.024954	34.7	134	0.015871	0.51196
1092	189	0.0036776	0.033378	0.024954	34	134	0.015871	0.51196
1093	0	0.0042946	0.029992	0.020985	20.2	111.5	0.042493	0.67579
1093	28	0.0042946	0.029992	0.020985	20.2	112	0.042493	0.67579
1093	71.375	0.0042946	0.029992	0.020985	19.4	112	0.042493	0.67579
1093	84	0.0042946	0.029992	0.020985	20.1	113	0.042493	0.67579
1093	119	0.0042946	0.029992	0.020985	20.4	113	0.042493	0.67579
1093	160	0.0042946	0.029992	0.020985	20.6	113.5	0.042493	0.67579
1094	0	0.0047031	0.029074	0.018842	16.6	99	0.022014	0.60923
1094	29	0.0047031	0.029074	0.018842	16.5	101	0.022014	0.60923
1094	58	0.0047031	0.029074	0.018842	17	102	0.022014	0.60923
1094	93	0.0047031	0.029074	0.018842	18	103	0.022014	0.60923
1094	127	0.0047031	0.029074	0.018842	17.8	103.5	0.022014	0.60923
1094	155	0.0047031	0.029074	0.018842	18.3	103.5	0.022014	0.60923
1094	184	0.0047031	0.029074	0.018842	18.3	104	0.022014	0.60923
1094	260	0.0047031	0.029074	0.018842	19	105	0.022014	0.60923
1094	295	0.0047031	0.029074	0.018842	19	105.6	0.022014	0.60923
1094	351	0.0047031	0.029074	0.018842	19.4	106.5	0.022014	0.60923
1094	386	0.0047031	0.029074	0.018842	19.6	107	0.022014	0.60923
1094	443.37	0.0047031	0.029074	0.018842	19.8	108	0.022014	0.60923
1095	0	0.0044727	0.02987	0.019621	24	128	0.038909	0.56828
1095	65	0.0044727	0.02987	0.019621	23.8	130	0.038909	0.56828
1095	86	0.0044727	0.02987	0.019621	23.8	131	0.038909	0.56828
1095	128	0.0044727	0.02987	0.019621	23.9	132.5	0.038909	0.56828
1095	155	0.0044727	0.02987	0.019621	24.3	131.8	0.038909	0.56828
1095	191	0.0044727	0.02987	0.019621	26	132	0.038909	0.56828
1095	227.37	0.0044727	0.02987	0.019621	26.7	132	0.038909	0.56828
1095	253	0.0044727	0.02987	0.019621	25.8	134.2	0.038909	0.56828
1095	316	0.0044727	0.02987	0.019621	26.4	135	0.038909	0.56828
1095	344	0.0044727	0.02987	0.019621	26.4	134.2	0.038909	0.56828
1095	420	0.0044727	0.02987	0.019621	28.2	135.5	0.038909	0.56828
1095	444.37	0.0044727	0.02987	0.019621	27.8	135.4	0.038909	0.56828
1096	0	0.0042906	0.030003	0.020834	26.6	128.2	0.02611	0.57852
1096	29	0.0042906	0.030003	0.020834	27.3	130	0.02611	0.57852
1096	91	0.0042906	0.030003	0.020834	28	131	0.02611	0.57852
1096	127	0.0042906	0.030003	0.020834	28.4	131	0.02611	0.57852
1096	155	0.0042906	0.030003	0.020834	28.3	131.4	0.02611	0.57852
1096	183	0.0042906	0.030003	0.020834	27.2	131.4	0.02611	0.57852
1096	218.37	0.0042906	0.030003	0.020834	26.6	131.9	0.02611	0.57852
1096	245	0.0042906	0.030003	0.020834	27.8	132.1	0.02611	0.57852
1096	279	0.0042906	0.030003	0.020834	29.2	132.3	0.02611	0.57852
1096	309.37	0.0042906	0.030003	0.020834	29.2	132.5	0.02611	0.57852
1096	334	0.0042906	0.030003	0.020834	29.4	133.5	0.02611	0.57852
1096	363	0.0042906	0.030003	0.020834	29.8	133.8	0.02611	0.57852
1096	384	0.0042906	0.030003	0.020834	30.2	134	0.02611	0.57852
1096	419	0.0042906	0.030003	0.020834	31.2	134.5	0.02611	0.57852
1097	0	0.0047042	0.02889	0.020505	19	113.5	0.038909	0.59899
1097	35.875	0.0047042	0.02889	0.020505	19	114	0.038909	0.59899
1097	70	0.0047042	0.02889	0.020505	19.1	115	0.038909	0.59899
1097	98.875	0.0047042	0.02889	0.020505	19.6	115	0.038909	0.59899
1097	162	0.0047042	0.02889	0.020505	20	116	0.038909	0.59899
1097	195	0.0047042	0.02889	0.020505	20.2	116.6	0.038909	0.59899
1097	222	0.0047042	0.02889	0.020505	20.2	117.4	0.038909	0.59899
1097	281.37	0.0047042	0.02889	0.020505	20.8	117.6	0.038909	0.59899
1097	307	0.0047042	0.02889	0.020505	20.2	118.3	0.038909	0.59899
1097	342	0.0047042	0.02889	0.020505	21.2	119	0.038909	0.59899
1097	370	0.0047042	0.02889	0.020505	22	119	0.038909	0.59899
1097	448	0.0047042	0.02889	0.020505	23	119.3	0.038909	0.59899
1098	0	0.0038961	0.031769	0.022917	22.6	121.5	0.017919	0.82426
1098	28	0.0038961	0.031769	0.022917	22.6	122	0.017919	0.82426
1098	70	0.0038961	0.031769	0.022917	21.2	122.3	0.017919	0.82426
1098	105	0.0038961	0.031769	0.022917	22.5	122.5	0.017919	0.82426
1098	133	0.0038961	0.031769	0.022917	23.1	123	0.017919	0.82426
1098	161	0.0038961	0.031769	0.022917	23.5	123	0.017919	0.82426
1099	0	0.0038635	0.032168	0.023252	33.2	114	0.020478	2.2629
1099	23.375	0.0038635	0.032168	0.023252	33	114	0.020478	2.2629
1099	56	0.0038635	0.032168	0.023252	33.5	114	0.020478	2.2629
1099	79.375	0.0038635	0.032168	0.023252	34	115	0.020478	2.2629
1099	140	0.0038635	0.032168	0.023252	34	116	0.020478	2.2629
1100	0	0.0040144	0.031396	0.022842	20	120	0.019455	1.1468
1100	29	0.0040144	0.031396	0.022842	21	120	0.019455	1.1468
1100	122.37	0.0040144	0.031396	0.022842	21.5	121	0.019455	1.1468
1100	185.12	0.0040144	0.031396	0.022842	21.5	121.5	0.019455	1.1468
1100	248.12	0.0040144	0.031396	0.022842	21.2	121.1	0.019455	1.1468
1100	311.12	0.0040144	0.031396	0.022842	23	121.8	0.019455	1.1468
1100	395.12	0.0040144	0.031396	0.022842	24.6	123	0.019455	1.1468
1101	0	0.0087113	0.021178	0.0265	12.8	90	0.0051196	0.95225
1101	8	0.0087113	0.021178	0.0265	12.6	95.5	0.0051196	0.95225
1101	23.375	0.0087113	0.021178	0.0265	13	91	0.0051196	0.95225
1101	105	0.0087113	0.021178	0.0265	13.6	96.1	0.0051196	0.95225
1101	133	0.0087113	0.021178	0.0265	14	97.1	0.0051196	0.95225
1101	169	0.0087113	0.021178	0.0265	14.2	97	0.0051196	0.95225
1101	203	0.0087113	0.021178	0.0265	13.2	98	0.0051196	0.95225
1101	282.37	0.0087113	0.021178	0.0265	13.4	98.4	0.0051196	0.95225
1101	308	0.0087113	0.021178	0.0265	13.5	99	0.0051196	0.95225
1101	345.37	0.0087113	0.021178	0.0265	13	99	0.0051196	0.95225
1101	378	0.0087113	0.021178	0.0265	12.5	98.8	0.0051196	0.95225
1101	435	0.0087113	0.021178	0.0265	13.4	99.4	0.0051196	0.95225
1102	0	0.0036469	0.033336	0.021928	20	120	0.031742	0.55292
1102	67	0.0036469	0.033336	0.021928	20.2	121.2	0.031742	0.55292
1102	96	0.0036469	0.033336	0.021928	20.2	121.5	0.031742	0.55292
1102	124	0.0036469	0.033336	0.021928	20.3	121.5	0.031742	0.55292
1102	158	0.0036469	0.033336	0.021928	20.6	121.6	0.031742	0.55292
1102	194	0.0036469	0.033336	0.021928	20.2	122.6	0.031742	0.55292
1102	223	0.0036469	0.033336	0.021928	19.6	122.5	0.031742	0.55292
1103	0	0.0048953	0.028487	0.018381	27.6	132	0.037885	0.5734
1103	97	0.0048953	0.028487	0.018381	27.8	132.6	0.037885	0.5734
1103	127.38	0.0048953	0.028487	0.018381	29.2	133.6	0.037885	0.5734
1103	188	0.0048953	0.028487	0.018381	29.4	134.7	0.037885	0.5734
1103	211	0.0048953	0.028487	0.018381	29.5	135	0.037885	0.5734
1104	0	0.0042143	0.031268	0.022331	21	119.5	0.011775	0.70139
1104	29	0.0042143	0.031268	0.022331	23	120.8	0.011775	0.70139
1104	100	0.0042143	0.031268	0.022331	23	121.1	0.011775	0.70139
1104	130.38	0.0042143	0.031268	0.022331	23	121	0.011775	0.70139
1104	192.38	0.0042143	0.031268	0.022331	23.6	122.8	0.011775	0.70139
1104	225	0.0042143	0.031268	0.022331	24	122.6	0.011775	0.70139
1104	269.37	0.0042143	0.031268	0.022331	25.2	123.2	0.011775	0.70139
1104	281	0.0042143	0.031268	0.022331	25.2	123.4	0.011775	0.70139
1104	385	0.0042143	0.031268	0.022331	25.8	124.8	0.011775	0.70139
1104	477	0.0042143	0.031268	0.022331	25.8	125.7	0.011775	0.70139
1105	0	0.0050921	0.027657	0.019783	16.5	107	0.025086	0.96761
1105	13	0.0050921	0.027657	0.019783	17	108	0.025086	0.96761
1105	55	0.0050921	0.027657	0.019783	18.3	109	0.025086	0.96761
1105	98	0.0050921	0.027657	0.019783	18	109	0.025086	0.96761
1105	140	0.0050921	0.027657	0.019783	17.8	111.1	0.025086	0.96761
1105	191.38	0.0050921	0.027657	0.019783	18.2	111.8	0.025086	0.96761
1105	251	0.0050921	0.027657	0.019783	19.2	112.8	0.025086	0.96761
1105	266	0.0050921	0.027657	0.019783	19.4	112.9	0.025086	0.96761
1105	336	0.0050921	0.027657	0.019783	18.4	113.9	0.025086	0.96761
1105	363	0.0050921	0.027657	0.019783	19.8	114.1	0.025086	0.96761
1105	398	0.0050921	0.027657	0.019783	19.8	114.3	0.025086	0.96761
1105	420	0.0050921	0.027657	0.019783	19.8	115.3	0.025086	0.96761
1105	454	0.0050921	0.027657	0.019783	20.4	116.1	0.025086	0.96761
1105	496	0.0050921	0.027657	0.019783	20.4	116.5	0.025086	0.96761
1106	0	0.0048458	0.028635	0.016175	12.5	86	0.030206	0.59388
1106	9.375	0.0048458	0.028635	0.016175	12.4	91	0.030206	0.59388
1106	37	0.0048458	0.028635	0.016175	12.5	91	0.030206	0.59388
1106	113	0.0048458	0.028635	0.016175	13	92.5	0.030206	0.59388
1106	169	0.0048458	0.028635	0.016175	12.8	94.5	0.030206	0.59388
1106	247.37	0.0048458	0.028635	0.016175	13.6	94.4	0.030206	0.59388
1106	259	0.0048458	0.028635	0.016175	13.6	95.3	0.030206	0.59388
1106	308	0.0048458	0.028635	0.016175	14.2	96.4	0.030206	0.59388
1106	393	0.0048458	0.028635	0.016175	13.6	97.3	0.030206	0.59388
1106	443.37	0.0048458	0.028635	0.016175	14	98.6	0.030206	0.59388
1107	0	0.0055601	0.026491	0.025986	36.8	149.6	0.048636	1.3516
1107	27	0.0055601	0.026491	0.025986	36.2	150.6	0.048636	1.3516
1107	51.375	0.0055601	0.026491	0.025986	34.4	151.4	0.048636	1.3516
1107	79.375	0.0055601	0.026491	0.025986	30	151.4	0.048636	1.3516
1107	86.375	0.0055601	0.026491	0.025986	29	151	0.048636	1.3516
1107	139	0.0055601	0.026491	0.025986	31	151	0.048636	1.3516
1107	167	0.0055601	0.026491	0.025986	32.8	151	0.048636	1.3516
1107	191.38	0.0055601	0.026491	0.025986	34	151	0.048636	1.3516
1107	209	0.0055601	0.026491	0.025986	35.7	151	0.048636	1.3516
1108	0	0.0035863	0.033582	0.020118	30.6	136.9	0.011775	2.2219
1108	35	0.0035863	0.033582	0.020118	31	137.5	0.011775	2.2219
1108	56	0.0035863	0.033582	0.020118	30.6	138.1	0.011775	2.2219
1108	101.37	0.0035863	0.033582	0.020118	30	138.6	0.011775	2.2219
1108	134	0.0035863	0.033582	0.020118	31.2	138.7	0.011775	2.2219
1108	162	0.0035863	0.033582	0.020118	31.4	138.8	0.011775	2.2219
1108	196	0.0035863	0.033582	0.020118	32	139.8	0.011775	2.2219
1108	231	0.0035863	0.033582	0.020118	31.4	140.1	0.011775	2.2219
1108	302	0.0035863	0.033582	0.020118	33.4	141.4	0.011775	2.2219
1108	330	0.0035863	0.033582	0.020118	33.4	142	0.011775	2.2219
1108	360.37	0.0035863	0.033582	0.020118	35	143	0.011775	2.2219
1109	0	0.0039934	0.031384	0.022953	27.2	124.8	0.030206	0.55804
1109	36	0.0039934	0.031384	0.022953	27.8	124.7	0.030206	0.55804
1109	60.375	0.0039934	0.031384	0.022953	27	124.7	0.030206	0.55804
1109	106	0.0039934	0.031384	0.022953	28.2	127.3	0.030206	0.55804
1109	134	0.0039934	0.031384	0.022953	28.4	127.1	0.030206	0.55804
1109	176	0.0039934	0.031384	0.022953	28.8	127.5	0.030206	0.55804
1110	0	0.0039402	0.031674	0.0223	19	116.5	0.0035837	2.4984
1110	108.38	0.0039402	0.031674	0.0223	18.5	120	0.0035837	2.4984
1111	0	0.003543	0.033091	0.02633	30	127	0.022014	0.74234
1111	14	0.003543	0.033091	0.02633	25.5	127	0.022014	0.74234
1111	101.38	0.003543	0.033091	0.02633	26.5	128	0.022014	0.74234
1111	115.38	0.003543	0.033091	0.02633	27	128	0.022014	0.74234
1111	129.38	0.003543	0.033091	0.02633	29	129	0.022014	0.74234
1111	234.37	0.003543	0.033091	0.02633	30	129.5	0.022014	0.74234
1111	360.37	0.003543	0.033091	0.02633	32	130.5	0.022014	0.74234
1111	388.37	0.003543	0.033091	0.02633	32	130	0.022014	0.74234
1112	0	0.003593	0.033283	0.025186	19	105	0.020478	0.44029
1112	14.375	0.003593	0.033283	0.025186	19.5	106	0.020478	0.44029
1112	63.375	0.003593	0.033283	0.025186	20	106	0.020478	0.44029
1112	168.38	0.003593	0.033283	0.025186	20.6	107	0.020478	0.44029
1112	245.37	0.003593	0.033283	0.025186	21.3	111	0.020478	0.44029
1112	259.37	0.003593	0.033283	0.025186	21.5	111	0.020478	0.44029
1112	329	0.003593	0.033283	0.025186	22	111.5	0.020478	0.44029
1112	357.37	0.003593	0.033283	0.025186	22	112	0.020478	0.44029
1112	448	0.003593	0.033283	0.025186	23	113.5	0.020478	0.44029
1113	0	0.0043654	0.030142	0.021348	18	99.5	0.014847	0.82938
1113	35	0.0043654	0.030142	0.021348	18	100	0.014847	0.82938
1113	49	0.0043654	0.030142	0.021348	18	101.5	0.014847	0.82938
1113	63.375	0.0043654	0.030142	0.021348	19	102.5	0.014847	0.82938
1113	98.375	0.0043654	0.030142	0.021348	19	101.5	0.014847	0.82938
1113	112	0.0043654	0.030142	0.021348	20.4	104	0.014847	0.82938
1113	154.38	0.0043654	0.030142	0.021348	20	104.5	0.014847	0.82938
1113	203	0.0043654	0.030142	0.021348	21	104.5	0.014847	0.82938
1114	0	0.0046336	0.029297	0.019396	17.6	99	0.024574	0.61947
1114	112.38	0.0046336	0.029297	0.019396	17.6	100	0.024574	0.61947
1114	119.38	0.0046336	0.029297	0.019396	18	100	0.024574	0.61947
1114	175.38	0.0046336	0.029297	0.019396	18.2	100.5	0.024574	0.61947
1115	0	0.0043279	0.030408	0.021822	17.5	96	0.036861	0.94713
1115	21.375	0.0043279	0.030408	0.021822	17.5	97.6	0.036861	0.94713
1115	35.375	0.0043279	0.030408	0.021822	17.5	97.8	0.036861	0.94713
1115	42.375	0.0043279	0.030408	0.021822	17.5	98	0.036861	0.94713
1115	63.375	0.0043279	0.030408	0.021822	17.5	98.4	0.036861	0.94713
1115	84.375	0.0043279	0.030408	0.021822	17.5	98.6	0.036861	0.94713
1115	105	0.0043279	0.030408	0.021822	17.5	99.2	0.036861	0.94713
1115	112.38	0.0043279	0.030408	0.021822	17.6	99.2	0.036861	0.94713
1115	119	0.0043279	0.030408	0.021822	17.5	99.5	0.036861	0.94713
1115	133.38	0.0043279	0.030408	0.021822	17.8	102	0.036861	0.94713
1115	147	0.0043279	0.030408	0.021822	18.1	102	0.036861	0.94713
1115	161.38	0.0043279	0.030408	0.021822	18.2	102	0.036861	0.94713
1116	0	0.0064196	0.025685	0.019854	20.6	111	0.02867	1.1417
1116	38.375	0.0064196	0.025685	0.019854	20.8	112	0.02867	1.1417
1116	105	0.0064196	0.025685	0.019854	21.5	117	0.02867	1.1417
1116	189	0.0064196	0.025685	0.019854	21.8	117	0.02867	1.1417
1116	203	0.0064196	0.025685	0.019854	21.8	117.5	0.02867	1.1417
1117	0	0.0041754	0.030885	0.022902	19	103.5	0.022526	0.46588
1117	69	0.0041754	0.030885	0.022902	17.5	104	0.022526	0.46588
1117	135.38	0.0041754	0.030885	0.022902	18.3	104	0.022526	0.46588
1117	155	0.0041754	0.030885	0.022902	19	104	0.022526	0.46588
1117	216.37	0.0041754	0.030885	0.022902	19.4	105	0.022526	0.46588
1117	300.37	0.0041754	0.030885	0.022902	19.9	107	0.022526	0.46588
1117	338.37	0.0041754	0.030885	0.022902	20.4	107	0.022526	0.46588
1117	415.37	0.0041754	0.030885	0.022902	21.7	107	0.022526	0.46588
1117	498	0.0041754	0.030885	0.022902	21.5	113.5	0.022526	0.46588
1118	0	0.005533	0.027017	0.018531	14.3	96.8	0.016895	0.47612
1118	38.375	0.005533	0.027017	0.018531	14.5	96.8	0.016895	0.47612
1118	98	0.005533	0.027017	0.018531	15	101.5	0.016895	0.47612
1118	241.37	0.005533	0.027017	0.018531	16.2	107.5	0.016895	0.47612
1118	409.37	0.005533	0.027017	0.018531	16.8	107.5	0.016895	0.47612
1119	0	0.0040807	0.031027	0.021759	43.1	150	0.032254	0.62971
1119	14.875	0.0040807	0.031027	0.021759	41.7	150.1	0.032254	0.62971
1119	70.875	0.0040807	0.031027	0.021759	43.3	152.5	0.032254	0.62971
1119	83	0.0040807	0.031027	0.021759	43.3	154	0.032254	0.62971
1119	167	0.0040807	0.031027	0.021759	47	157	0.032254	0.62971
1120	0	0.0040798	0.031439	0.023128	17.5	104	0.032254	0.40957
1120	30	0.0040798	0.031439	0.023128	17.5	104.3	0.032254	0.40957
1120	31.875	0.0040798	0.031439	0.023128	18	108.5	0.032254	0.40957
1120	143.88	0.0040798	0.031439	0.023128	18.9	109.5	0.032254	0.40957
1121	0	0.0041956	0.030862	0.021179	26.5	127.1	0.032766	1.2697
1121	26.875	0.0041956	0.030862	0.021179	27.5	127	0.032766	1.2697
1121	97.875	0.0041956	0.030862	0.021179	27.8	128.6	0.032766	1.2697
1122	0	0.0046378	0.029403	0.019791	22.8	110.4	0.011263	0.51196
1123	0	0.0052248	0.028026	0.016271	63.5	162.2	0.066555	0.41469
1123	14.375	0.0052248	0.028026	0.016271	62.5	162	0.066555	0.41469
1123	111.88	0.0052248	0.028026	0.016271	65.7	162.2	0.066555	0.41469
1123	167.88	0.0052248	0.028026	0.016271	66.3	166	0.066555	0.41469
1124	0	0.0040973	0.031072	0.0195	17	95.5	0.037373	0.55804
1124	50.875	0.0040973	0.031072	0.0195	17	97.5	0.037373	0.55804
1124	94	0.0040973	0.031072	0.0195	17	99	0.037373	0.55804
1124	176.88	0.0040973	0.031072	0.0195	18.4	100.5	0.037373	0.55804
1124	206	0.0040973	0.031072	0.0195	18.2	101.2	0.037373	0.55804
1125	0	0.0037983	0.032367	0.024988	37.6	135	0.021502	1.0444
1125	54.875	0.0037983	0.032367	0.024988	37.6	136.5	0.021502	1.0444
1125	68.875	0.0037983	0.032367	0.024988	38	136.5	0.021502	1.0444
1125	119	0.0037983	0.032367	0.024988	38.7	136.2	0.021502	1.0444
1125	151	0.0037983	0.032367	0.024988	38.5	137.8	0.021502	1.0444
1125	187.88	0.0037983	0.032367	0.024988	40	137.8	0.021502	1.0444
1125	207	0.0037983	0.032367	0.024988	40	137	0.021502	1.0444
1125	250.87	0.0037983	0.032367	0.024988	40.2	137.7	0.021502	1.0444
1125	256	0.0037983	0.032367	0.024988	38.5	138.6	0.021502	1.0444
1125	313.87	0.0037983	0.032367	0.024988	38	140.3	0.021502	1.0444
1126	0	0.0047058	0.028842	0.018324	15.5	93.7	0.033277	0.50684
1126	27	0.0047058	0.028842	0.018324	15.7	94.9	0.033277	0.50684
1127	0	0.004416	0.03004	0.02028	11.5	85.5	0.047612	0.8089
1127	42	0.004416	0.03004	0.02028	11.9	86.5	0.047612	0.8089
1128	0	0.0053566	0.027239	0.010243	17.4	96	0.011775	0.35325
1128	84.875	0.0053566	0.027239	0.010243	17.6	98.8	0.011775	0.35325
1129	0	0.0042469	0.030289	0.020477	19.4	103.8	0.02867	0.53244
1129	22.875	0.0042469	0.030289	0.020477	19.7	104.2	0.02867	0.53244
1129	92	0.0042469	0.030289	0.020477	21.1	106.5	0.02867	0.53244
1129	119	0.0042469	0.030289	0.020477	22.3	107.5	0.02867	0.53244
1129	155.88	0.0042469	0.030289	0.020477	22.3	108.5	0.02867	0.53244
1129	162.88	0.0042469	0.030289	0.020477	22.4	108.5	0.02867	0.53244
1129	239.87	0.0042469	0.030289	0.020477	22.5	110.5	0.02867	0.53244
1129	280	0.0042469	0.030289	0.020477	23.6	111.7	0.02867	0.53244
1129	377	0.0042469	0.030289	0.020477	23	111.9	0.02867	0.53244
1130	0	0.0040216	0.032398	0.024687	17.6	108.5	0.016383	0.47612
1130	78	0.0040216	0.032398	0.024687	18.4	109	0.016383	0.47612
1130	135.88	0.0040216	0.032398	0.024687	19.3	110.7	0.016383	0.47612
1130	156.88	0.0040216	0.032398	0.024687	19.4	110.7	0.016383	0.47612
1130	175	0.0040216	0.032398	0.024687	19.4	113	0.016383	0.47612
1131	0	0.0058044	0.026537	0.016626	26.7	130.5	0.057852	2.268
1131	51.875	0.0058044	0.026537	0.016626	27.1	130.6	0.057852	2.268
1131	63	0.0058044	0.026537	0.016626	27	131.5	0.057852	2.268
1131	91	0.0058044	0.026537	0.016626	27.8	132	0.057852	2.268
1131	134.88	0.0058044	0.026537	0.016626	28	132.5	0.057852	2.268
1131	148.88	0.0058044	0.026537	0.016626	27.2	132.7	0.057852	2.268
1131	181	0.0058044	0.026537	0.016626	25	132.8	0.057852	2.268
1131	203	0.0058044	0.026537	0.016626	27.2	132.2	0.057852	2.268
1131	239.87	0.0058044	0.026537	0.016626	28	132	0.057852	2.268
1131	316.87	0.0058044	0.026537	0.016626	28.6	134	0.057852	2.268
1131	345.87	0.0058044	0.026537	0.016626	29.6	134	0.057852	2.268
1131	373.87	0.0058044	0.026537	0.016626	30	134	0.057852	2.268
1132	0	0.0043715	0.029434	0.020858	19.9	100	0.024062	0.51708
1132	134.38	0.0043715	0.029434	0.020858	18.1	104.1	0.024062	0.51708
1132	162.38	0.0043715	0.029434	0.020858	18.5	104.5	0.024062	0.51708
1132	196	0.0043715	0.029434	0.020858	18	105.5	0.024062	0.51708
1132	238.87	0.0043715	0.029434	0.020858	18.3	105	0.024062	0.51708
1132	252.87	0.0043715	0.029434	0.020858	19	107	0.024062	0.51708
1132	308	0.0043715	0.029434	0.020858	19.3	108	0.024062	0.51708
1132	391	0.0043715	0.029434	0.020858	20.3	110.5	0.024062	0.51708
1132	434.87	0.0043715	0.029434	0.020858	21	111	0.024062	0.51708
1132	476.87	0.0043715	0.029434	0.020858	20	110	0.024062	0.51708
1133	0	0.005201	0.02802	0.016894	18.7	113.6	0.033789	0.65019
1133	16.875	0.005201	0.02802	0.016894	19	112.7	0.033789	0.65019
1133	44.875	0.005201	0.02802	0.016894	19.5	112.7	0.033789	0.65019
1133	93.875	0.005201	0.02802	0.016894	20.3	114.5	0.033789	0.65019
1133	119	0.005201	0.02802	0.016894	19.5	114	0.033789	0.65019
1133	176	0.005201	0.02802	0.016894	20.7	116	0.033789	0.65019
1133	259	0.005201	0.02802	0.016894	20.6	116.6	0.033789	0.65019
1133	344	0.005201	0.02802	0.016894	21.4	117.5	0.033789	0.65019
1134	0	0.0039242	0.02985	0.013003	24.8	125.5	0.020478	0.38397
1134	54.875	0.0039242	0.02985	0.013003	25	126.5	0.020478	0.38397
1134	110.88	0.0039242	0.02985	0.013003	26	127.5	0.020478	0.38397
1134	215.87	0.0039242	0.02985	0.013003	27	127.2	0.020478	0.38397
1134	285.87	0.0039242	0.02985	0.013003	27.8	128.2	0.020478	0.38397
1134	346	0.0039242	0.02985	0.013003	28.1	128.2	0.020478	0.38397
1134	431	0.0039242	0.02985	0.013003	28.6	129.5	0.020478	0.38397
1134	446.87	0.0039242	0.02985	0.013003	29	129.5	0.020478	0.38397
1135	0	0.00344	0.034476	0.026932	18.5	104.3	0.021502	0.47612
1135	35.875	0.00344	0.034476	0.026932	18.2	104	0.021502	0.47612
1135	97	0.00344	0.034476	0.026932	19.8	106	0.021502	0.47612
1135	153	0.00344	0.034476	0.026932	19.4	107.5	0.021502	0.47612
1135	250	0.00344	0.034476	0.026932	19.6	109	0.021502	0.47612
1135	266.87	0.00344	0.034476	0.026932	20	109	0.021502	0.47612
1135	279	0.00344	0.034476	0.026932	19.7	109	0.021502	0.47612
1135	307	0.00344	0.034476	0.026932	20.5	109.5	0.021502	0.47612
1136	0	0.004078	0.031967	0.021368	16.4	97.2	0.0076794	0.97785
1137	0	0.0045217	0.029399	0.025057	18.6	106	0.040957	0.84474
1137	62	0.0045217	0.029399	0.025057	18.5	107	0.040957	0.84474
1137	127	0.0045217	0.029399	0.025057	19	107	0.040957	0.84474
1137	164.38	0.0045217	0.029399	0.025057	19.7	107	0.040957	0.84474
1137	199.37	0.0045217	0.029399	0.025057	20	108	0.040957	0.84474
1137	224	0.0045217	0.029399	0.025057	21	110	0.040957	0.84474
1137	436	0.0045217	0.029399	0.025057	22	114.5	0.040957	0.84474
1138	0	0.0042605	0.031124	0.020552	30.6	125	0.033277	0.50684
1138	128	0.0042605	0.031124	0.020552	31.2	125.7	0.033277	0.50684
1138	163	0.0042605	0.031124	0.020552	31.8	125.8	0.033277	0.50684
1138	197	0.0042605	0.031124	0.020552	33	126.9	0.033277	0.50684
1138	233.37	0.0042605	0.031124	0.020552	33.5	127.3	0.033277	0.50684
1138	309	0.0042605	0.031124	0.020552	34.6	128.4	0.033277	0.50684
1138	359.37	0.0042605	0.031124	0.020552	34.3	128.4	0.033277	0.50684
1138	373	0.0042605	0.031124	0.020552	35	129.3	0.033277	0.50684
1138	408.37	0.0042605	0.031124	0.020552	35.5	130.2	0.033277	0.50684
1138	443	0.0042605	0.031124	0.020552	35.5	130	0.033277	0.50684
1139	0	0.0046103	0.029404	0.019271	42.3	155	0.0076794	0.16895
1139	37.375	0.0046103	0.029404	0.019271	42	155	0.0076794	0.16895
1139	58.375	0.0046103	0.029404	0.019271	46.3	155	0.0076794	0.16895
1140	0	0.0047331	0.029282	0.020771	34.9	136.8	0.05222	0.81914
1140	56	0.0047331	0.029282	0.020771	37.3	137	0.05222	0.81914
1140	84	0.0047331	0.029282	0.020771	36.9	139	0.05222	0.81914
1140	125.88	0.0047331	0.029282	0.020771	37.8	139.2	0.05222	0.81914
1140	203.88	0.0047331	0.029282	0.020771	39.6	141	0.05222	0.81914
1140	245	0.0047331	0.029282	0.020771	39.6	142	0.05222	0.81914
1140	301	0.0047331	0.029282	0.020771	41.2	142.3	0.05222	0.81914
1140	343.87	0.0047331	0.029282	0.020771	42.5	142.5	0.05222	0.81914
1140	357	0.0047331	0.029282	0.020771	42	143.5	0.05222	0.81914
1140	413	0.0047331	0.029282	0.020771	43.4	144	0.05222	0.81914
1140	434.87	0.0047331	0.029282	0.020771	42.4	144	0.05222	0.81914
1140	497	0.0047331	0.029282	0.020771	44.3	145	0.05222	0.81914
1141	0	0.0033952	0.034154	0.025868	39.1	143.5	0.0097273	1.6741
1141	27	0.0033952	0.034154	0.025868	38.5	145.7	0.0097273	1.6741
1141	55	0.0033952	0.034154	0.025868	39.5	145.5	0.0097273	1.6741
1141	104	0.0033952	0.034154	0.025868	38.4	146	0.0097273	1.6741
1141	118.88	0.0033952	0.034154	0.025868	37.8	146	0.0097273	1.6741
1141	139.88	0.0033952	0.034154	0.025868	38.5	146	0.0097273	1.6741
1141	184	0.0033952	0.034154	0.025868	38	147	0.0097273	1.6741
1141	210	0.0033952	0.034154	0.025868	37.9	148.5	0.0097273	1.6741
1141	238	0.0033952	0.034154	0.025868	38.8	149	0.0097273	1.6741
1141	266	0.0033952	0.034154	0.025868	38.7	150.5	0.0097273	1.6741
1141	300	0.0033952	0.034154	0.025868	40.9	149.5	0.0097273	1.6741
1141	371	0.0033952	0.034154	0.025868	42.7	150.4	0.0097273	1.6741
1141	399	0.0033952	0.034154	0.025868	43.2	153.5	0.0097273	1.6741
1141	434.37	0.0033952	0.034154	0.025868	43.8	154	0.0097273	1.6741
1142	0	0.0054174	0.026686	0.016645	24.7	117.5	0.013823	0.17407
1142	21	0.0054174	0.026686	0.016645	24.6	116.7	0.013823	0.17407
1142	42	0.0054174	0.026686	0.016645	24.2	118	0.013823	0.17407
1142	65.375	0.0054174	0.026686	0.016645	24.5	118.4	0.013823	0.17407
1142	77	0.0054174	0.026686	0.016645	24.3	119.5	0.013823	0.17407
1142	93.375	0.0054174	0.026686	0.016645	24	119.8	0.013823	0.17407
1142	107	0.0054174	0.026686	0.016645	24.1	119.8	0.013823	0.17407
1142	115.38	0.0054174	0.026686	0.016645	24.2	119.9	0.013823	0.17407
1142	122.38	0.0054174	0.026686	0.016645	24.3	120.1	0.013823	0.17407
1142	129.38	0.0054174	0.026686	0.016645	24.7	120.1	0.013823	0.17407
1143	0	0.0053833	0.027942	0.016393	57.8	164.7	0.041981	0.44029
1143	77	0.0053833	0.027942	0.016393	55	165.9	0.041981	0.44029
1143	119.38	0.0053833	0.027942	0.016393	54.6	166.5	0.041981	0.44029
1144	0	0.0047701	0.029968	0.020042	49	136.5	0.029182	0.42493
1144	9.375	0.0047701	0.029968	0.020042	48.4	137.3	0.029182	0.42493
1144	16.375	0.0047701	0.029968	0.020042	48.3	137.3	0.029182	0.42493
1144	23.375	0.0047701	0.029968	0.020042	47.8	137.4	0.029182	0.42493
1144	65.375	0.0047701	0.029968	0.020042	48	137.8	0.029182	0.42493
1144	70	0.0047701	0.029968	0.020042	48.5	138.2	0.029182	0.42493
1144	79.375	0.0047701	0.029968	0.020042	48.6	138.3	0.029182	0.42493
1144	86.375	0.0047701	0.029968	0.020042	49	138.3	0.029182	0.42493
1144	100.38	0.0047701	0.029968	0.020042	49	138.7	0.029182	0.42493
1144	107.38	0.0047701	0.029968	0.020042	49.5	138.7	0.029182	0.42493
1144	127	0.0047701	0.029968	0.020042	49.8	138.9	0.029182	0.42493
1144	142.38	0.0047701	0.029968	0.020042	49.5	138.9	0.029182	0.42493
1144	155	0.0047701	0.029968	0.020042	48.6	139.3	0.029182	0.42493
1144	170.38	0.0047701	0.029968	0.020042	50.3	139.3	0.029182	0.42493
1144	184.38	0.0047701	0.029968	0.020042	50	139.6	0.029182	0.42493
1144	205.38	0.0047701	0.029968	0.020042	50	140.3	0.029182	0.42493
1144	219.38	0.0047701	0.029968	0.020042	49.8	140.4	0.029182	0.42493
1144	233.37	0.0047701	0.029968	0.020042	50	139.5	0.029182	0.42493
1144	261	0.0047701	0.029968	0.020042	49.6	140.3	0.029182	0.42493
1144	275.37	0.0047701	0.029968	0.020042	50.2	140.6	0.029182	0.42493
1144	288	0.0047701	0.029968	0.020042	50	140.6	0.029182	0.42493
1144	310.37	0.0047701	0.029968	0.020042	49.5	140.7	0.029182	0.42493
1144	317	0.0047701	0.029968	0.020042	47.7	141.1	0.029182	0.42493
1144	345	0.0047701	0.029968	0.020042	49.4	141.6	0.029182	0.42493
1144	366.37	0.0047701	0.029968	0.020042	49.8	141.7	0.029182	0.42493
1144	394.37	0.0047701	0.029968	0.020042	48	142.2	0.029182	0.42493
1144	401	0.0047701	0.029968	0.020042	48.5	142.5	0.029182	0.42493
1144	415.37	0.0047701	0.029968	0.020042	48.1	142.5	0.029182	0.42493
1144	429	0.0047701	0.029968	0.020042	48.1	142.3	0.029182	0.42493
1144	443.37	0.0047701	0.029968	0.020042	48.4	141.6	0.029182	0.42493
1144	457.37	0.0047701	0.029968	0.020042	49	142.8	0.029182	0.42493
1144	485.37	0.0047701	0.029968	0.020042	49.6	143.2	0.029182	0.42493
1144	513.38	0.0047701	0.029968	0.020042	48.8	143	0.029182	0.42493
1145	0	0.0045937	0.029231	0.019753	17.7	112.5	0.0035837	0.58876
1145	27	0.0045937	0.029231	0.019753	18	112.5	0.0035837	0.58876
1145	61	0.0045937	0.029231	0.019753	17.4	113.5	0.0035837	0.58876
1146	0	0.0042137	0.030787	0.020985	30.8	125	0.02355	0.76794
1146	27	0.0042137	0.030787	0.020985	30.5	128	0.02355	0.76794
1146	98.875	0.0042137	0.030787	0.020985	32	129.7	0.02355	0.76794
1146	140	0.0042137	0.030787	0.020985	34	129.5	0.02355	0.76794
1146	167	0.0042137	0.030787	0.020985	34.5	131.5	0.02355	0.76794
1146	231	0.0042137	0.030787	0.020985	32.9	132.8	0.02355	0.76794
1146	259	0.0042137	0.030787	0.020985	33	133.5	0.02355	0.76794
1146	286	0.0042137	0.030787	0.020985	32.5	133.5	0.02355	0.76794
1146	314	0.0042137	0.030787	0.020985	33.5	134	0.02355	0.76794
1146	342	0.0042137	0.030787	0.020985	34.3	134.5	0.02355	0.76794
1146	357	0.0042137	0.030787	0.020985	34	134	0.02355	0.76794
1146	440	0.0042137	0.030787	0.020985	33.8	136.5	0.02355	0.76794
1147	0	0.0048756	0.028545	0.01814	39	141	0.030718	0.62459
1147	58.875	0.0048756	0.028545	0.01814	40	142.5	0.030718	0.62459
1147	87	0.0048756	0.028545	0.01814	39.5	143.5	0.030718	0.62459
1147	115.38	0.0048756	0.028545	0.01814	40	144	0.030718	0.62459
1148	0	0.0045085	0.029754	0.019778	19.2	98.5	0.038909	0.55804
1148	30.375	0.0045085	0.029754	0.019778	20.3	105.7	0.038909	0.55804
1148	76	0.0045085	0.029754	0.019778	20.9	106.3	0.038909	0.55804
1149	0	0.0036514	0.032869	0.024068	73.9	166	0.029694	0.30206
1149	29	0.0036514	0.032869	0.024068	72.2	167.5	0.029694	0.30206
1149	57	0.0036514	0.032869	0.024068	73.5	168	0.029694	0.30206
1149	86.375	0.0036514	0.032869	0.024068	74.5	168	0.029694	0.30206
1149	114.38	0.0036514	0.032869	0.024068	71	168.6	0.029694	0.30206
1149	142	0.0036514	0.032869	0.024068	69.5	169.8	0.029694	0.30206
1150	0	0.0046438	0.030441	0.019711	16.9	107.4	0.034301	0.56828
1150	77.375	0.0046438	0.030441	0.019711	17.1	109.9	0.034301	0.56828
1150	147.38	0.0046438	0.030441	0.019711	17.3	109.9	0.034301	0.56828
1150	195	0.0046438	0.030441	0.019711	16.9	111	0.034301	0.56828
1150	322.37	0.0046438	0.030441	0.019711	18.6	111.6	0.034301	0.56828
1150	377	0.0046438	0.030441	0.019711	20.2	113.3	0.034301	0.56828
1150	462.37	0.0046438	0.030441	0.019711	20.5	113.4	0.034301	0.56828
1150	488	0.0046438	0.030441	0.019711	20.8	114.5	0.034301	0.56828
1151	0	0.0046395	0.02949	0.01851	85	177	0.038909	1.4181
1151	17.375	0.0046395	0.02949	0.01851	85.4	177	0.038909	1.4181
1151	31.375	0.0046395	0.02949	0.01851	85	177.3	0.038909	1.4181
1151	45.375	0.0046395	0.02949	0.01851	84.5	177.4	0.038909	1.4181
1151	59.375	0.0046395	0.02949	0.01851	84.5	177.7	0.038909	1.4181
1151	70	0.0046395	0.02949	0.01851	84	177.7	0.038909	1.4181
1151	87.375	0.0046395	0.02949	0.01851	84.4	177.7	0.038909	1.4181
1151	122.38	0.0046395	0.02949	0.01851	85.5	177.5	0.038909	1.4181
1151	133	0.0046395	0.02949	0.01851	85.5	177.7	0.038909	1.4181
1151	150.38	0.0046395	0.02949	0.01851	85.2	177.7	0.038909	1.4181
1151	161	0.0046395	0.02949	0.01851	87	177.7	0.038909	1.4181
1151	171.38	0.0046395	0.02949	0.01851	86	177.7	0.038909	1.4181
1152	0	0.0045131	0.029622	0.019583	17	99.9	0.027134	0.24574
1152	48	0.0045131	0.029622	0.019583	17	100.5	0.027134	0.24574
1152	82	0.0045131	0.029622	0.019583	17	101	0.027134	0.24574
1153	0	0.0039425	0.032104	0.022944	15	96.5	0.03123	0.51196
1153	26	0.0039425	0.032104	0.022944	15	97	0.03123	0.51196
1153	55	0.0039425	0.032104	0.022944	15.6	98.1	0.03123	0.51196
1153	84.375	0.0039425	0.032104	0.022944	15	98	0.03123	0.51196
1153	111	0.0039425	0.032104	0.022944	16	98.5	0.03123	0.51196
1154	0	0.0043753	0.030141	0.020865	51.8	153.2	0.05222	0.80378
1154	91	0.0043753	0.030141	0.020865	53.3	155	0.05222	0.80378
1155	0	0.003789	0.03262	0.02481	31.5	126.8	0.027134	0.68091
1155	106.38	0.003789	0.03262	0.02481	32.8	128.3	0.027134	0.68091
1155	189.38	0.003789	0.03262	0.02481	33	130.1	0.027134	0.68091
1156	0	0.0054522	0.026535	0.017231	19.3	110.7	0.041981	0.64507
1156	15.375	0.0054522	0.026535	0.017231	18.8	110.8	0.041981	0.64507
1156	28	0.0054522	0.026535	0.017231	18.7	110	0.041981	0.64507
1156	43.375	0.0054522	0.026535	0.017231	19.3	110.2	0.041981	0.64507
1156	56	0.0054522	0.026535	0.017231	19.2	110.4	0.041981	0.64507
1156	71.375	0.0054522	0.026535	0.017231	19.5	110.4	0.041981	0.64507
1156	83	0.0054522	0.026535	0.017231	19.6	111.2	0.041981	0.64507
1156	112	0.0054522	0.026535	0.017231	19.6	111.5	0.041981	0.64507
1156	127.38	0.0054522	0.026535	0.017231	19.9	111.9	0.041981	0.64507
1156	140	0.0054522	0.026535	0.017231	20	112.1	0.041981	0.64507
1156	170.38	0.0054522	0.026535	0.017231	20.4	112.2	0.041981	0.64507
1156	177.38	0.0054522	0.026535	0.017231	20.3	112.4	0.041981	0.64507
1156	184.38	0.0054522	0.026535	0.017231	20.5	112.4	0.041981	0.64507
1156	197	0.0054522	0.026535	0.017231	20.9	112.8	0.041981	0.64507
1156	224	0.0054522	0.026535	0.017231	21.4	113.1	0.041981	0.64507
1156	252	0.0054522	0.026535	0.017231	21.4	113	0.041981	0.64507
1156	274.37	0.0054522	0.026535	0.017231	20.5	113.2	0.041981	0.64507
1156	286	0.0054522	0.026535	0.017231	20.3	113.5	0.041981	0.64507
1156	330.37	0.0054522	0.026535	0.017231	21.1	114.2	0.041981	0.64507
1156	365	0.0054522	0.026535	0.017231	21.2	114.6	0.041981	0.64507
1156	379.37	0.0054522	0.026535	0.017231	20.9	114.6	0.041981	0.64507
1156	393.37	0.0054522	0.026535	0.017231	20.7	114.6	0.041981	0.64507
1156	406	0.0054522	0.026535	0.017231	21.3	114.6	0.041981	0.64507
1156	414.37	0.0054522	0.026535	0.017231	21.1	114.6	0.041981	0.64507
1156	421.37	0.0054522	0.026535	0.017231	21.3	115	0.041981	0.64507
1156	441	0.0054522	0.026535	0.017231	21.6	115.5	0.041981	0.64507
1156	465.37	0.0054522	0.026535	0.017231	20.9	115.7	0.041981	0.64507
1156	477.37	0.0054522	0.026535	0.017231	21.1	116.2	0.041981	0.64507
1156	491.37	0.0054522	0.026535	0.017231	21.3	116.2	0.041981	0.64507
1157	0	0.0038533	0.032881	0.023579	18.2	100.3	0.014335	0.51196
1157	93.375	0.0038533	0.032881	0.023579	18.7	102	0.014335	0.51196
1158	0	0.0040535	0.032158	0.023399	24.2	105	0.019966	0.33789
1158	28	0.0040535	0.032158	0.023399	24.5	105.5	0.019966	0.33789
1158	64.375	0.0040535	0.032158	0.023399	26	105.9	0.019966	0.33789
1158	148	0.0040535	0.032158	0.023399	28.5	108.6	0.019966	0.33789
1159	0	0.0053579	0.027123	0.01738	26.8	134.1	0.051196	0.65019
1159	97	0.0053579	0.027123	0.01738	27.5	136.3	0.051196	0.65019
1159	154	0.0053579	0.027123	0.01738	27	136.6	0.051196	0.65019
1159	254	0.0053579	0.027123	0.01738	28.8	138.3	0.051196	0.65019
1159	303.37	0.0053579	0.027123	0.01738	28.8	138.8	0.051196	0.65019
1159	401	0.0053579	0.027123	0.01738	30.8	140.8	0.051196	0.65019
1160	0	0.0037869	0.032233	0.025012	20.5	105	0.027134	0.4966
1160	20.875	0.0037869	0.032233	0.025012	19	105.9	0.027134	0.4966
1160	76.875	0.0037869	0.032233	0.025012	19.3	107	0.027134	0.4966
1160	160.88	0.0037869	0.032233	0.025012	21.5	108.4	0.027134	0.4966
1160	216.88	0.0037869	0.032233	0.025012	22.1	109	0.027134	0.4966
1160	244	0.0037869	0.032233	0.025012	23.3	109.5	0.027134	0.4966
1160	391	0.0037869	0.032233	0.025012	22.2	111.6	0.027134	0.4966
1160	419	0.0037869	0.032233	0.025012	22.1	112.5	0.027134	0.4966
1160	447	0.0037869	0.032233	0.025012	21.8	112.3	0.027134	0.4966
1160	510	0.0037869	0.032233	0.025012	22	113.1	0.027134	0.4966
1160	587.88	0.0037869	0.032233	0.025012	22.3	114.8	0.027134	0.4966
1161	0	0.0047492	0.029193	0.017981	54.2	144	0.053244	0.64507
1161	112	0.0047492	0.029193	0.017981	52.2	147	0.053244	0.64507
1161	140	0.0047492	0.029193	0.017981	53	147	0.053244	0.64507
1161	168	0.0047492	0.029193	0.017981	53	148.5	0.053244	0.64507
1161	196	0.0047492	0.029193	0.017981	53	149	0.053244	0.64507
1161	240.87	0.0047492	0.029193	0.017981	54	149	0.053244	0.64507
1161	252	0.0047492	0.029193	0.017981	51	149	0.053244	0.64507
1161	392	0.0047492	0.029193	0.017981	53.3	149	0.053244	0.64507
1161	409.87	0.0047492	0.029193	0.017981	55	149.5	0.053244	0.64507
1161	421	0.0047492	0.029193	0.017981	50	150	0.053244	0.64507
1162	0	0.0041108	0.031202	0.022863	18.5	108	0.035837	0.66043
1162	82	0.0041108	0.031202	0.022863	18.8	110.4	0.035837	0.66043
1163	0	0.0038792	0.031757	0.024441	58.5	155	0.035325	0.40957
1163	36.375	0.0038792	0.031757	0.024441	59	155	0.035325	0.40957
1163	56	0.0038792	0.031757	0.024441	56.7	156	0.035325	0.40957
1163	84	0.0038792	0.031757	0.024441	53.4	156	0.035325	0.40957
1164	0	0.0045181	0.029744	0.019703	25.2	119.5	0.030206	0.58364
1164	30.875	0.0045181	0.029744	0.019703	24.8	121.5	0.030206	0.58364
1164	86	0.0045181	0.029744	0.019703	25	123.5	0.030206	0.58364
1164	226.88	0.0045181	0.029744	0.019703	25.2	125	0.030206	0.58364
1164	289.87	0.0045181	0.029744	0.019703	27	126.5	0.030206	0.58364
1165	0	0.0055275	0.027506	0.019393	16.3	96	0.057852	0.53756
1165	28	0.0055275	0.027506	0.019393	16.7	98.9	0.057852	0.53756
1165	56	0.0055275	0.027506	0.019393	16.9	98.5	0.057852	0.53756
1165	126	0.0055275	0.027506	0.019393	16.9	100.6	0.057852	0.53756
1165	182	0.0055275	0.027506	0.019393	18.3	102	0.057852	0.53756
1165	224	0.0055275	0.027506	0.019393	18.1	102.4	0.057852	0.53756
1165	280	0.0055275	0.027506	0.019393	19.2	103.1	0.057852	0.53756
1165	336	0.0055275	0.027506	0.019393	19.5	104.3	0.057852	0.53756
1165	364	0.0055275	0.027506	0.019393	19.2	104.4	0.057852	0.53756
1165	390	0.0055275	0.027506	0.019393	19.7	105.2	0.057852	0.53756
1165	462	0.0055275	0.027506	0.019393	20.5	107	0.057852	0.53756
1165	525.88	0.0055275	0.027506	0.019393	21.3	108	0.057852	0.53756
1166	0	0.0041083	0.031239	0.021719	18.4	97.6	0.024574	0.26622
1166	29	0.0041083	0.031239	0.021719	19	98	0.024574	0.26622
1166	63	0.0041083	0.031239	0.021719	18.9	98.5	0.024574	0.26622
1166	99.375	0.0041083	0.031239	0.021719	18.9	99.5	0.024574	0.26622
1166	126	0.0041083	0.031239	0.021719	19.1	99.6	0.024574	0.26622
1166	154	0.0041083	0.031239	0.021719	19	99.6	0.024574	0.26622
1166	217	0.0041083	0.031239	0.021719	19.4	101.7	0.024574	0.26622
1166	245	0.0041083	0.031239	0.021719	19.3	102.2	0.024574	0.26622
1166	329	0.0041083	0.031239	0.021719	20	103.6	0.024574	0.26622
1166	357	0.0041083	0.031239	0.021719	19	103.5	0.024574	0.26622
1166	385	0.0041083	0.031239	0.021719	19	105	0.024574	0.26622
1166	420	0.0041083	0.031239	0.021719	19.2	105	0.024574	0.26622
1166	449.37	0.0041083	0.031239	0.021719	19.3	105.6	0.024574	0.26622
1166	484.37	0.0041083	0.031239	0.021719	20	106.5	0.024574	0.26622
1167	0	0.0035332	0.033922	0.025841	69.8	165	0.014847	0.2611
1167	54	0.0035332	0.033922	0.025841	70.2	165.9	0.014847	0.2611
1167	89	0.0035332	0.033922	0.025841	71.3	166.5	0.014847	0.2611
1167	124	0.0035332	0.033922	0.025841	71.6	167.3	0.014847	0.2611
1167	167.38	0.0035332	0.033922	0.025841	72	169	0.014847	0.2611
1167	174.38	0.0035332	0.033922	0.025841	72.8	168.5	0.014847	0.2611
1168	0	0.0042019	0.030648	0.020735	29.8	126.8	0.033277	0.77818
1168	30.375	0.0042019	0.030648	0.020735	29	126.5	0.033277	0.77818
1168	86	0.0042019	0.030648	0.020735	29	125	0.033277	0.77818
1168	107.38	0.0042019	0.030648	0.020735	29	126.3	0.033277	0.77818
1168	121.38	0.0042019	0.030648	0.020735	28	125	0.033277	0.77818
1168	135.38	0.0042019	0.030648	0.020735	25	125	0.033277	0.77818
1169	0	0.004693	0.029287	0.018667	20	108	0.029182	0.5734
1169	56	0.004693	0.029287	0.018667	20.3	110	0.029182	0.5734
1169	112	0.004693	0.029287	0.018667	21.2	110.5	0.029182	0.5734
1169	171.38	0.004693	0.029287	0.018667	22	112.5	0.029182	0.5734
1169	247.38	0.004693	0.029287	0.018667	22	113	0.029182	0.5734
1169	273	0.004693	0.029287	0.018667	22.5	113.6	0.029182	0.5734
1169	301	0.004693	0.029287	0.018667	22	114.2	0.029182	0.5734
1169	331	0.004693	0.029287	0.018667	22.3	114.8	0.029182	0.5734
1169	357	0.004693	0.029287	0.018667	22.5	115.1	0.029182	0.5734
1169	385	0.004693	0.029287	0.018667	22.9	115.1	0.029182	0.5734
1169	413	0.004693	0.029287	0.018667	22.6	115.5	0.029182	0.5734
1170	0	0.0044955	0.029887	0.020478	19.7	99.1	0.032254	0.50684
1170	14	0.0044955	0.029887	0.020478	20	100	0.032254	0.50684
1170	64	0.0044955	0.029887	0.020478	20	102	0.032254	0.50684
1170	80.375	0.0044955	0.029887	0.020478	20.6	103	0.032254	0.50684
1170	133	0.0044955	0.029887	0.020478	21.1	103	0.032254	0.50684
1170	157.38	0.0044955	0.029887	0.020478	21.8	103	0.032254	0.50684
1170	175	0.0044955	0.029887	0.020478	21.8	103.8	0.032254	0.50684
1170	191.38	0.0044955	0.029887	0.020478	22.3	104.7	0.032254	0.50684
1170	231	0.0044955	0.029887	0.020478	22.7	106	0.032254	0.50684
1170	245	0.0044955	0.029887	0.020478	22.9	106.3	0.032254	0.50684
1170	275.37	0.0044955	0.029887	0.020478	23	106.7	0.032254	0.50684
1170	287	0.0044955	0.029887	0.020478	22	106.7	0.032254	0.50684
1170	303.37	0.0044955	0.029887	0.020478	23.6	106.7	0.032254	0.50684
1170	336	0.0044955	0.029887	0.020478	23.7	107.5	0.032254	0.50684
1170	415.37	0.0044955	0.029887	0.020478	22.9	107.5	0.032254	0.50684
1170	426	0.0044955	0.029887	0.020478	23.9	108.5	0.032254	0.50684
1170	454	0.0044955	0.029887	0.020478	24	108.7	0.032254	0.50684
1170	471.37	0.0044955	0.029887	0.020478	24.7	108.7	0.032254	0.50684
1171	0	0.0043047	0.030417	0.021112	16.3	99	0.030718	0.85498
1171	28	0.0043047	0.030417	0.021112	15.7	99.5	0.030718	0.85498
1171	56	0.0043047	0.030417	0.021112	15.6	101	0.030718	0.85498
1172	0	0.003745	0.032286	0.024303	24	114	0.033277	0.44029
1172	28	0.003745	0.032286	0.024303	25.2	115.2	0.033277	0.44029
1172	84	0.003745	0.032286	0.024303	25.8	115.4	0.033277	0.44029
1172	112	0.003745	0.032286	0.024303	26	115.5	0.033277	0.44029
1172	128.38	0.003745	0.032286	0.024303	26	116.5	0.033277	0.44029
1172	192.38	0.003745	0.032286	0.024303	26	117.2	0.033277	0.44029
1172	217	0.003745	0.032286	0.024303	26	118.6	0.033277	0.44029
1172	259	0.003745	0.032286	0.024303	26	119	0.033277	0.44029
1172	273	0.003745	0.032286	0.024303	25.6	119.2	0.033277	0.44029
1172	287	0.003745	0.032286	0.024303	26	119.2	0.033277	0.44029
1172	343	0.003745	0.032286	0.024303	26.5	119.8	0.033277	0.44029
1172	371	0.003745	0.032286	0.024303	27	120.2	0.033277	0.44029
1172	428	0.003745	0.032286	0.024303	30.3	123	0.033277	0.44029
1172	476	0.003745	0.032286	0.024303	31.5	123	0.033277	0.44029
1173	0	0.0048997	0.027853	0.019416	19.5	114.2	0.02611	0.39421
1173	16.875	0.0048997	0.027853	0.019416	19.9	115.5	0.02611	0.39421
1173	44.875	0.0048997	0.027853	0.019416	20	115.5	0.02611	0.39421
1173	72.875	0.0048997	0.027853	0.019416	20.8	117	0.02611	0.39421
1173	100.88	0.0048997	0.027853	0.019416	20.7	117.5	0.02611	0.39421
1174	0	0.0044258	0.031146	0.020827	19.3	110	0.030718	0.86521
1174	27	0.0044258	0.031146	0.020827	19.6	112.5	0.030718	0.86521
1174	139	0.0044258	0.031146	0.020827	19.3	113.5	0.030718	0.86521
1174	167	0.0044258	0.031146	0.020827	19.7	113.2	0.030718	0.86521
1174	195	0.0044258	0.031146	0.020827	19.6	114.5	0.030718	0.86521
1174	223	0.0044258	0.031146	0.020827	20.4	114.8	0.030718	0.86521
1174	251	0.0044258	0.031146	0.020827	20.8	115	0.030718	0.86521
1174	267.37	0.0044258	0.031146	0.020827	20.9	115	0.030718	0.86521
1174	307	0.0044258	0.031146	0.020827	21	115.6	0.030718	0.86521
1174	335	0.0044258	0.031146	0.020827	21.6	116.6	0.030718	0.86521
1174	363	0.0044258	0.031146	0.020827	20.7	117.3	0.030718	0.86521
1174	405	0.0044258	0.031146	0.020827	21.7	117	0.030718	0.86521
1174	433	0.0044258	0.031146	0.020827	21.7	117.5	0.030718	0.86521
1174	455	0.0044258	0.031146	0.020827	21.6	118.5	0.030718	0.86521
1174	484.37	0.0044258	0.031146	0.020827	21.7	118.5	0.030718	0.86521
1174	510	0.0044258	0.031146	0.020827	22	122	0.030718	0.86521
1175	0	0.0054089	0.026893	0.018743	14.6	95.7	0.034813	0.41469
1175	11	0.0054089	0.026893	0.018743	14.4	97.5	0.034813	0.41469
1175	40	0.0054089	0.026893	0.018743	14.8	98	0.034813	0.41469
1175	69	0.0054089	0.026893	0.018743	14.6	98	0.034813	0.41469
1175	101	0.0054089	0.026893	0.018743	15.2	98.2	0.034813	0.41469
1175	132.38	0.0054089	0.026893	0.018743	15.7	100	0.034813	0.41469
1175	216	0.0054089	0.026893	0.018743	16.2	99	0.034813	0.41469
1175	244	0.0054089	0.026893	0.018743	15.9	99.5	0.034813	0.41469
1175	272	0.0054089	0.026893	0.018743	16.2	100.4	0.034813	0.41469
1175	304	0.0054089	0.026893	0.018743	16.5	100.6	0.034813	0.41469
1175	333	0.0054089	0.026893	0.018743	15.7	100.6	0.034813	0.41469
1175	370.37	0.0054089	0.026893	0.018743	16.9	100	0.034813	0.41469
1175	391.37	0.0054089	0.026893	0.018743	17	101.2	0.034813	0.41469
1175	398.37	0.0054089	0.026893	0.018743	17.2	101.2	0.034813	0.41469
1175	412.37	0.0054089	0.026893	0.018743	16.7	101.8	0.034813	0.41469
1175	481	0.0054089	0.026893	0.018743	17.1	102.5	0.034813	0.41469
1175	509	0.0054089	0.026893	0.018743	17.1	103.5	0.034813	0.41469
1175	522	0.0054089	0.026893	0.018743	16.6	102.5	0.034813	0.41469
1176	0	0.0036058	0.03286	0.025008	24.4	127	0.024574	0.68091
1176	2.375	0.0036058	0.03286	0.025008	25	128.2	0.024574	0.68091
1176	72.375	0.0036058	0.03286	0.025008	23	128.2	0.024574	0.68091
1176	84	0.0036058	0.03286	0.025008	24.7	130	0.024574	0.68091
1176	115.38	0.0036058	0.03286	0.025008	25.5	130.6	0.024574	0.68091
1176	140	0.0036058	0.03286	0.025008	26.6	131.4	0.024574	0.68091
1176	196	0.0036058	0.03286	0.025008	27.3	131.7	0.024574	0.68091
1177	0	0.0035821	0.032039	0.023106	23.7	129	0.040445	0.48636
1177	26	0.0035821	0.032039	0.023106	24	128	0.040445	0.48636
1177	97	0.0035821	0.032039	0.023106	24.5	128.5	0.040445	0.48636
1177	145	0.0035821	0.032039	0.023106	25.7	131.5	0.040445	0.48636
1177	180	0.0035821	0.032039	0.023106	27.1	132	0.040445	0.48636
1177	237	0.0035821	0.032039	0.023106	26.2	132	0.040445	0.48636
1177	250	0.0035821	0.032039	0.023106	26.5	132.5	0.040445	0.48636
1177	272	0.0035821	0.032039	0.023106	25.8	134.5	0.040445	0.48636
1177	288.37	0.0035821	0.032039	0.023106	26.4	133	0.040445	0.48636
1177	300	0.0035821	0.032039	0.023106	26	134.5	0.040445	0.48636
1177	335	0.0035821	0.032039	0.023106	26.2	135.7	0.040445	0.48636
1177	349	0.0035821	0.032039	0.023106	25.9	136.1	0.040445	0.48636
1177	362	0.0035821	0.032039	0.023106	26.9	136.5	0.040445	0.48636
1177	390	0.0035821	0.032039	0.023106	27.6	136	0.040445	0.48636
1177	405	0.0035821	0.032039	0.023106	27.9	136.9	0.040445	0.48636
1177	419	0.0035821	0.032039	0.023106	27.3	137.5	0.040445	0.48636
1177	449.37	0.0035821	0.032039	0.023106	27.6	137.7	0.040445	0.48636
1177	462	0.0035821	0.032039	0.023106	28	138.5	0.040445	0.48636
1177	489	0.0035821	0.032039	0.023106	28.3	138.5	0.040445	0.48636
1178	0	0.0049192	0.028746	0.0183	13.8	94.5	0.02867	1.1007
1178	66.375	0.0049192	0.028746	0.0183	14	94.5	0.02867	1.1007
1178	80	0.0049192	0.028746	0.0183	15	94.5	0.02867	1.1007
1178	102	0.0049192	0.028746	0.0183	15.4	94.5	0.02867	1.1007
1178	129	0.0049192	0.028746	0.0183	15	96.8	0.02867	1.1007
1178	169	0.0049192	0.028746	0.0183	14.6	97	0.02867	1.1007
1178	183	0.0049192	0.028746	0.0183	15	97	0.02867	1.1007
1178	211	0.0049192	0.028746	0.0183	14.8	99	0.02867	1.1007
1179	0	0.0040104	0.03165	0.023083	17.6	100	0.011775	2.1963
1179	62	0.0040104	0.03165	0.023083	18	102.3	0.011775	2.1963
1179	194	0.0040104	0.03165	0.023083	19	104.7	0.011775	2.1963
1180	0	0.0033713	0.033918	0.011411	12.5	82	0.069627	1.4181
1180	14	0.0033713	0.033918	0.011411	12.5	82.5	0.069627	1.4181
1180	28	0.0033713	0.033918	0.011411	12	82.5	0.069627	1.4181
1180	58.375	0.0033713	0.033918	0.011411	11.3	82.5	0.069627	1.4181
1180	70	0.0033713	0.033918	0.011411	10.9	82.5	0.069627	1.4181
1180	84	0.0033713	0.033918	0.011411	10.8	82.5	0.069627	1.4181
1180	140	0.0033713	0.033918	0.011411	11.1	82.5	0.069627	1.4181
1180	170.38	0.0033713	0.033918	0.011411	11.1	84.4	0.069627	1.4181
1180	203	0.0033713	0.033918	0.011411	10.8	84.4	0.069627	1.4181
1180	245	0.0033713	0.033918	0.011411	10.8	84.5	0.069627	1.4181
1180	261	0.0033713	0.033918	0.011411	10.7	84.5	0.069627	1.4181
1180	275.37	0.0033713	0.033918	0.011411	10.7	84.4	0.069627	1.4181
1180	288	0.0033713	0.033918	0.011411	10.3	84.4	0.069627	1.4181
1180	335	0.0033713	0.033918	0.011411	11	85	0.069627	1.4181
1180	343	0.0033713	0.033918	0.011411	11.5	85	0.069627	1.4181
1180	357	0.0033713	0.033918	0.011411	12.2	85	0.069627	1.4181
1180	371	0.0033713	0.033918	0.011411	11.9	85	0.069627	1.4181
1180	399	0.0033713	0.033918	0.011411	12	85.3	0.069627	1.4181
1180	448	0.0033713	0.033918	0.011411	12.8	85	0.069627	1.4181
1181	0	0.0048817	0.028975	0.018324	17.2	100.5	0.047612	0.61947
1181	35.375	0.0048817	0.028975	0.018324	17.6	102.5	0.047612	0.61947
1181	77	0.0048817	0.028975	0.018324	18.2	102.8	0.047612	0.61947
1181	105	0.0048817	0.028975	0.018324	18.1	103.8	0.047612	0.61947
1181	133	0.0048817	0.028975	0.018324	18.6	104	0.047612	0.61947
1181	167	0.0048817	0.028975	0.018324	18.8	105	0.047612	0.61947
1181	175	0.0048817	0.028975	0.018324	18.7	105	0.047612	0.61947
1181	203	0.0048817	0.028975	0.018324	17.9	105.3	0.047612	0.61947
1181	231	0.0048817	0.028975	0.018324	18.1	106	0.047612	0.61947
1181	301	0.0048817	0.028975	0.018324	19.3	106.5	0.047612	0.61947
1181	384	0.0048817	0.028975	0.018324	20	108	0.047612	0.61947
1181	441	0.0048817	0.028975	0.018324	20.2	109	0.047612	0.61947
1181	511.37	0.0048817	0.028975	0.018324	19.8	110.7	0.047612	0.61947
1182	0	0.004471	0.029081	0.030584	18	110	0.040957	2.053
1182	15.375	0.004471	0.029081	0.030584	19	114	0.040957	2.053
1182	78.375	0.004471	0.029081	0.030584	19.2	115.3	0.040957	2.053
1182	127.38	0.004471	0.029081	0.030584	18.5	117	0.040957	2.053
1182	203	0.004471	0.029081	0.030584	19.4	117.2	0.040957	2.053
1182	260	0.004471	0.029081	0.030584	19.3	118.3	0.040957	2.053
1182	281.37	0.004471	0.029081	0.030584	19.3	118	0.040957	2.053
1182	300	0.004471	0.029081	0.030584	19	118	0.040957	2.053
1182	329	0.004471	0.029081	0.030584	18.9	118	0.040957	2.053
1182	393	0.004471	0.029081	0.030584	20	119.6	0.040957	2.053
1182	489	0.004471	0.029081	0.030584	20.5	121.1	0.040957	2.053
1182	532	0.004471	0.029081	0.030584	20.2	121.2	0.040957	2.053
1183	0	0.0049558	0.028508	0.020471	17	101.5	0.015359	1.1417
1183	56	0.0049558	0.028508	0.020471	17	104.5	0.015359	1.1417
1183	84	0.0049558	0.028508	0.020471	17	102.5	0.015359	1.1417
1183	112	0.0049558	0.028508	0.020471	17.1	105.5	0.015359	1.1417
1183	140	0.0049558	0.028508	0.020471	17.6	106.2	0.015359	1.1417
1183	168	0.0049558	0.028508	0.020471	18.2	106.8	0.015359	1.1417
1183	196	0.0049558	0.028508	0.020471	18.6	107	0.015359	1.1417
1183	224	0.0049558	0.028508	0.020471	18.7	107.8	0.015359	1.1417
1183	244	0.0049558	0.028508	0.020471	19.7	107	0.015359	1.1417
1184	0	0.0056505	0.026919	0.015423	20.8	110	0.083962	1.3977
1184	57	0.0056505	0.026919	0.015423	21.4	110.5	0.083962	1.3977
1184	114.38	0.0056505	0.026919	0.015423	21.9	111.5	0.083962	1.3977
1184	167	0.0056505	0.026919	0.015423	22	111.5	0.083962	1.3977
1185	0	0.0038907	0.031716	0.024315	34.7	131.5	0.030206	0.40445
1185	133.38	0.0038907	0.031716	0.024315	36	133	0.030206	0.40445
1185	222	0.0038907	0.031716	0.024315	36.4	134.7	0.030206	0.40445
1186	0	0.0054498	0.027263	0.023241	15	99.4	0.0087033	0.60923
1186	56	0.0054498	0.027263	0.023241	15	100.8	0.0087033	0.60923
1186	112	0.0054498	0.027263	0.023241	15.6	101.5	0.0087033	0.60923
1186	153	0.0054498	0.027263	0.023241	15.5	102	0.0087033	0.60923
1186	196	0.0054498	0.027263	0.023241	17	102.7	0.0087033	0.60923
1186	218	0.0054498	0.027263	0.023241	17.3	102.8	0.0087033	0.60923
1186	259	0.0054498	0.027263	0.023241	17	103	0.0087033	0.60923
1187	0	0.0037062	0.032473	0.023097	32.4	126.8	0.016383	0.61947
1187	29	0.0037062	0.032473	0.023097	31.4	127.2	0.016383	0.61947
1187	42	0.0037062	0.032473	0.023097	32	127.2	0.016383	0.61947
1187	56	0.0037062	0.032473	0.023097	31.5	128.2	0.016383	0.61947
1187	98	0.0037062	0.032473	0.023097	31	128	0.016383	0.61947
1187	112	0.0037062	0.032473	0.023097	32.6	129.7	0.016383	0.61947
1187	142	0.0037062	0.032473	0.023097	32.8	130	0.016383	0.61947
1187	161	0.0037062	0.032473	0.023097	33.7	130	0.016383	0.61947
1187	178.38	0.0037062	0.032473	0.023097	33.9	133	0.016383	0.61947
1187	238	0.0037062	0.032473	0.023097	33.8	133	0.016383	0.61947
1187	252	0.0037062	0.032473	0.023097	33	133	0.016383	0.61947
1187	266	0.0037062	0.032473	0.023097	33.5	133	0.016383	0.61947
1187	280	0.0037062	0.032473	0.023097	34.5	132.3	0.016383	0.61947
1187	294	0.0037062	0.032473	0.023097	34.5	133	0.016383	0.61947
1187	308	0.0037062	0.032473	0.023097	35.5	132.3	0.016383	0.61947
1187	378	0.0037062	0.032473	0.023097	35.8	133.3	0.016383	0.61947
1187	406	0.0037062	0.032473	0.023097	35.9	133.3	0.016383	0.61947
1187	434	0.0037062	0.032473	0.023097	36.7	133.5	0.016383	0.61947
1187	448	0.0037062	0.032473	0.023097	36.7	133.6	0.016383	0.61947
1187	462	0.0037062	0.032473	0.023097	36.5	134.6	0.016383	0.61947
1187	493.37	0.0037062	0.032473	0.023097	36.2	134.8	0.016383	0.61947
1187	511	0.0037062	0.032473	0.023097	37	134.8	0.016383	0.61947
1188	0	0.0044314	0.029985	0.021526	15.3	94	0.017407	0.18943
1188	38.375	0.0044314	0.029985	0.021526	15.6	98.5	0.017407	0.18943
1188	63	0.0044314	0.029985	0.021526	16.5	99	0.017407	0.18943
1188	91	0.0044314	0.029985	0.021526	15.5	100	0.017407	0.18943
1188	120	0.0044314	0.029985	0.021526	16.1	100	0.017407	0.18943
1188	148	0.0044314	0.029985	0.021526	16.8	100.5	0.017407	0.18943
1188	183	0.0044314	0.029985	0.021526	17.5	101.6	0.017407	0.18943
1188	196	0.0044314	0.029985	0.021526	17.5	101.5	0.017407	0.18943
1189	0	0.0049751	0.028083	0.016837	23.8	110	0.060411	0.74746
1189	28	0.0049751	0.028083	0.016837	24.2	110.3	0.060411	0.74746
1189	56	0.0049751	0.028083	0.016837	24.7	111	0.060411	0.74746
1189	84	0.0049751	0.028083	0.016837	25	111	0.060411	0.74746
1189	133.38	0.0049751	0.028083	0.016837	25	112	0.060411	0.74746
1189	161	0.0049751	0.028083	0.016837	26	112.3	0.060411	0.74746
1189	293	0.0049751	0.028083	0.016837	26.6	116.5	0.060411	0.74746
1189	335	0.0049751	0.028083	0.016837	27.3	116.5	0.060411	0.74746
1189	378.37	0.0049751	0.028083	0.016837	27.7	116.9	0.060411	0.74746
1189	428	0.0049751	0.028083	0.016837	27.6	118	0.060411	0.74746
1189	461	0.0049751	0.028083	0.016837	28	118	0.060411	0.74746
1189	515	0.0049751	0.028083	0.016837	28.8	118.6	0.060411	0.74746
1190	0	0.0045851	0.029504	0.019143	38.4	145.2	0.03123	0.96761
1190	29	0.0045851	0.029504	0.019143	37.5	146	0.03123	0.96761
1190	50	0.0045851	0.029504	0.019143	38.1	146	0.03123	0.96761
1190	85	0.0045851	0.029504	0.019143	37.9	146	0.03123	0.96761
1190	113	0.0045851	0.029504	0.019143	38	146.9	0.03123	0.96761
1190	141	0.0045851	0.029504	0.019143	38	147.3	0.03123	0.96761
1190	190	0.0045851	0.029504	0.019143	38.3	148	0.03123	0.96761
1190	240	0.0045851	0.029504	0.019143	39.1	148	0.03123	0.96761
1191	0	0.0079854	0.024909	0.019418	61	177	0.010239	1.4437
1191	56	0.0079854	0.024909	0.019418	62	178	0.010239	1.4437
1191	221	0.0079854	0.024909	0.019418	59	180	0.010239	1.4437
1192	0	0.0040877	0.031434	0.021822	16.6	100.3	0.030718	0.44029
1192	16.375	0.0040877	0.031434	0.021822	17.8	101.4	0.030718	0.44029
1192	114.38	0.0040877	0.031434	0.021822	17.8	103	0.030718	0.44029
1192	233.37	0.0040877	0.031434	0.021822	18.1	105.3	0.030718	0.44029
1192	345.37	0.0040877	0.031434	0.021822	19.3	106.3	0.030718	0.44029
1192	443.37	0.0040877	0.031434	0.021822	19.7	108.5	0.030718	0.44029
1192	517	0.0040877	0.031434	0.021822	20.7	110.5	0.030718	0.44029
1193	0	0.0046196	0.028689	0.018147	24	122	0.046077	0.94201
1193	42.375	0.0046196	0.028689	0.018147	24.5	123.3	0.046077	0.94201
1193	63	0.0046196	0.028689	0.018147	25.5	123.3	0.046077	0.94201
1193	98	0.0046196	0.028689	0.018147	26	124	0.046077	0.94201
1193	126.38	0.0046196	0.028689	0.018147	27.5	126.5	0.046077	0.94201
1193	287.37	0.0046196	0.028689	0.018147	26.3	127	0.046077	0.94201
1193	481	0.0046196	0.028689	0.018147	27.5	130.5	0.046077	0.94201
1194	0	0.0037125	0.032616	0.021794	17.3	97	0.025086	0.34813
1194	28	0.0037125	0.032616	0.021794	17.7	97	0.025086	0.34813
1194	56	0.0037125	0.032616	0.021794	18	97.8	0.025086	0.34813
1194	110	0.0037125	0.032616	0.021794	18.2	100.5	0.025086	0.34813
1194	138	0.0037125	0.032616	0.021794	19	99.8	0.025086	0.34813
1194	166	0.0037125	0.032616	0.021794	18.2	100	0.025086	0.34813
1194	196	0.0037125	0.032616	0.021794	19.1	100	0.025086	0.34813
1194	232.37	0.0037125	0.032616	0.021794	18.7	101.5	0.025086	0.34813
1194	267.37	0.0037125	0.032616	0.021794	18.9	102.5	0.025086	0.34813
1194	343	0.0037125	0.032616	0.021794	19.9	103.5	0.025086	0.34813
1194	455	0.0037125	0.032616	0.021794	20	104.2	0.025086	0.34813
1194	503	0.0037125	0.032616	0.021794	19.8	104.2	0.025086	0.34813
1195	0	0.0061519	0.027182	0.015333	23	121	0.051708	0.36861
1195	15	0.0061519	0.027182	0.015333	23	122	0.051708	0.36861
1195	44.375	0.0061519	0.027182	0.015333	24	122	0.051708	0.36861
1195	323	0.0061519	0.027182	0.015333	25.5	130	0.051708	0.36861
1195	351	0.0061519	0.027182	0.015333	26	130	0.051708	0.36861
1195	380.37	0.0061519	0.027182	0.015333	26	130.5	0.051708	0.36861
1195	491	0.0061519	0.027182	0.015333	26.5	130.5	0.051708	0.36861
1196	0	0.0081953	0.025187	0.018604	14.1	92	0.0076794	0.056316
1196	14.375	0.0081953	0.025187	0.018604	14.4	92	0.0076794	0.056316
1196	98.375	0.0081953	0.025187	0.018604	13.9	93	0.0076794	0.056316
1196	154.38	0.0081953	0.025187	0.018604	15	95.5	0.0076794	0.056316
1196	301.37	0.0081953	0.025187	0.018604	15	93	0.0076794	0.056316
1196	398	0.0081953	0.025187	0.018604	15.5	93	0.0076794	0.056316
1197	0	0.0059615	0.02512	0.014922	53.6	151.5	0.057852	0.33277
1197	56	0.0059615	0.02512	0.014922	53	153.5	0.057852	0.33277
1197	188	0.0059615	0.02512	0.014922	53.5	155	0.057852	0.33277
1197	216	0.0059615	0.02512	0.014922	60	152	0.057852	0.33277
1198	0	0.0047683	0.028837	0.018712	18.5	99	0.028158	0.20478
1198	92.375	0.0047683	0.028837	0.018712	19	100	0.028158	0.20478
1199	0	0.0060425	0.02497	0.020857	18.5	105.5	0.060411	0.37373
1199	56	0.0060425	0.02497	0.020857	18.5	106	0.060411	0.37373
1199	85	0.0060425	0.02497	0.020857	19	106	0.060411	0.37373
1199	133	0.0060425	0.02497	0.020857	18.5	109	0.060411	0.37373
1199	161	0.0060425	0.02497	0.020857	19	109	0.060411	0.37373
1199	273	0.0060425	0.02497	0.020857	20	111.5	0.060411	0.37373
1199	476	0.0060425	0.02497	0.020857	20.2	115	0.060411	0.37373
1200	0	0.0055657	0.026147	0.015981	20	104	0.057852	0.33789
1200	27	0.0055657	0.026147	0.015981	22.5	107.3	0.057852	0.33789
1200	111	0.0055657	0.026147	0.015981	22.5	108.6	0.057852	0.33789
1201	0	0.0042562	0.030927	0.021575	16	99	0.017919	1.9403
1201	71	0.0042562	0.030927	0.021575	16.2	102	0.017919	1.9403
1202	0	0.0048392	0.027621	0.015938	31	132	0.045565	0.61947
1202	31	0.0048392	0.027621	0.015938	31.9	132	0.045565	0.61947
1202	115	0.0048392	0.027621	0.015938	31	132.5	0.045565	0.61947
1202	178.12	0.0048392	0.027621	0.015938	32.8	134	0.045565	0.61947
1202	317	0.0048392	0.027621	0.015938	34	136	0.045565	0.61947
1202	444	0.0048392	0.027621	0.015938	34	138	0.045565	0.61947
1202	507	0.0048392	0.027621	0.015938	35	138.7	0.045565	0.61947
1203	0	0.005465	0.025964	0.014254	23	114.5	0.066043	0.32766
1203	42	0.005465	0.025964	0.014254	23	117.8	0.066043	0.32766
1203	85.375	0.005465	0.025964	0.014254	23.9	118	0.066043	0.32766
1203	168	0.005465	0.025964	0.014254	25.5	121.3	0.066043	0.32766
1204	0	0.0047619	0.029112	0.02042	23.3	118.3	0.027134	1.1007
1204	97	0.0047619	0.029112	0.02042	24.1	120	0.027134	1.1007
1204	134.38	0.0047619	0.029112	0.02042	24.1	120.5	0.027134	1.1007
1204	162	0.0047619	0.029112	0.02042	24.6	120.8	0.027134	1.1007
1204	190	0.0047619	0.029112	0.02042	25	121.2	0.027134	1.1007
1204	218	0.0047619	0.029112	0.02042	24.3	121.2	0.027134	1.1007
1204	257	0.0047619	0.029112	0.02042	25.6	122.1	0.027134	1.1007
1204	288.37	0.0047619	0.029112	0.02042	25.8	122.7	0.027134	1.1007
1204	334	0.0047619	0.029112	0.02042	25.9	123.1	0.027134	1.1007
1205	0	0.0057409	0.025942	0.015668	17	103.6	0.040957	0.53756
1205	28	0.0057409	0.025942	0.015668	16.9	104.8	0.040957	0.53756
1205	59.375	0.0057409	0.025942	0.015668	17.3	105.4	0.040957	0.53756
1205	87.375	0.0057409	0.025942	0.015668	18.2	105.1	0.040957	0.53756
1205	112	0.0057409	0.025942	0.015668	18.1	106.4	0.040957	0.53756
1205	161	0.0057409	0.025942	0.015668	18.4	107.4	0.040957	0.53756
1205	189	0.0057409	0.025942	0.015668	19	108.6	0.040957	0.53756
1205	217	0.0057409	0.025942	0.015668	19	108.8	0.040957	0.53756
1205	247	0.0057409	0.025942	0.015668	19	109.5	0.040957	0.53756
1205	275	0.0057409	0.025942	0.015668	19.6	109.8	0.040957	0.53756
1205	303	0.0057409	0.025942	0.015668	19.4	110	0.040957	0.53756
1205	345.87	0.0057409	0.025942	0.015668	19.4	111.2	0.040957	0.53756
1205	429	0.0057409	0.025942	0.015668	19.9	112.7	0.040957	0.53756
1206	0	0.0041924	0.030441	0.021565	15	101.9	0.026622	0.43517
1206	51	0.0041924	0.030441	0.021565	15.2	103.9	0.026622	0.43517
1206	79	0.0041924	0.030441	0.021565	15.5	104.6	0.026622	0.43517
1206	107	0.0041924	0.030441	0.021565	15.8	106.2	0.026622	0.43517
1206	134	0.0041924	0.030441	0.021565	16.3	105.5	0.026622	0.43517
1206	162	0.0041924	0.030441	0.021565	16	105.8	0.026622	0.43517
1206	190.88	0.0041924	0.030441	0.021565	15.9	106	0.026622	0.43517
1206	246	0.0041924	0.030441	0.021565	15.5	107.4	0.026622	0.43517
1206	309	0.0041924	0.030441	0.021565	16.4	108.2	0.026622	0.43517
1206	330.87	0.0041924	0.030441	0.021565	16.9	108.6	0.026622	0.43517
1206	365.87	0.0041924	0.030441	0.021565	17	109.3	0.026622	0.43517
1206	442.87	0.0041924	0.030441	0.021565	17.1	110.7	0.026622	0.43517
1206	470.87	0.0041924	0.030441	0.021565	17	111	0.026622	0.43517
1207	0	0.0038463	0.03235	0.022068	17.5	105.2	0.036861	0.32766
1207	26	0.0038463	0.03235	0.022068	18.7	106.7	0.036861	0.32766
1207	69	0.0038463	0.03235	0.022068	19.3	107.5	0.036861	0.32766
1207	167	0.0038463	0.03235	0.022068	19.9	110	0.036861	0.32766
1207	231.37	0.0038463	0.03235	0.022068	20.2	111.2	0.036861	0.32766
1207	259.37	0.0038463	0.03235	0.022068	21.1	111.2	0.036861	0.32766
1207	329.37	0.0038463	0.03235	0.022068	21.5	112.2	0.036861	0.32766
1207	419	0.0038463	0.03235	0.022068	21.4	113.8	0.036861	0.32766
1207	461.87	0.0038463	0.03235	0.022068	21.7	116.1	0.036861	0.32766
1208	0	0.0047087	0.025528	0.022849	17	108.8	0.021502	0.63483
1208	16.375	0.0047087	0.025528	0.022849	17.3	109.6	0.021502	0.63483
1208	44.375	0.0047087	0.025528	0.022849	17.2	109.6	0.021502	0.63483
1208	72.375	0.0047087	0.025528	0.022849	17	109.6	0.021502	0.63483
1208	93.375	0.0047087	0.025528	0.022849	16.7	110.4	0.021502	0.63483
1208	114.38	0.0047087	0.025528	0.022849	18	110.4	0.021502	0.63483
1208	182	0.0047087	0.025528	0.022849	17.9	110.5	0.021502	0.63483
1208	226.37	0.0047087	0.025528	0.022849	18	112	0.021502	0.63483
1208	254.37	0.0047087	0.025528	0.022849	18.4	112.2	0.021502	0.63483
1208	310.37	0.0047087	0.025528	0.022849	18.7	113.5	0.021502	0.63483
1208	366.37	0.0047087	0.025528	0.022849	18.7	114	0.021502	0.63483
1208	394.37	0.0047087	0.025528	0.022849	19.2	114.3	0.021502	0.63483
1208	422.37	0.0047087	0.025528	0.022849	19.2	115.5	0.021502	0.63483
1208	450.37	0.0047087	0.025528	0.022849	17.7	115.5	0.021502	0.63483
1209	0	0.0051372	0.027226	0.017962	18.3	108	0.011775	0.27646
1209	35	0.0051372	0.027226	0.017962	17.8	108.7	0.011775	0.27646
1209	62	0.0051372	0.027226	0.017962	17.4	109	0.011775	0.27646
1209	78.875	0.0051372	0.027226	0.017962	17.7	109.5	0.011775	0.27646
1209	112	0.0051372	0.027226	0.017962	18.1	110	0.011775	0.27646
1210	0	0.0055835	0.02659	0.014892	26.2	126.5	0.043517	0.2611
1210	55	0.0055835	0.02659	0.014892	26	128.8	0.043517	0.2611
1210	126	0.0055835	0.02659	0.014892	26	129	0.043517	0.2611
1210	175.88	0.0055835	0.02659	0.014892	26	130	0.043517	0.2611
1211	0	0.0046091	0.029119	0.01922	18	112	0.033277	0.50172
1211	28	0.0046091	0.029119	0.01922	18	113.5	0.033277	0.50172
1211	56	0.0046091	0.029119	0.01922	18.1	112	0.033277	0.50172
1211	83	0.0046091	0.029119	0.01922	17.8	113.2	0.033277	0.50172
1211	112	0.0046091	0.029119	0.01922	18.6	112.5	0.033277	0.50172
1211	119.38	0.0046091	0.029119	0.01922	18.4	112.5	0.033277	0.50172
1211	137	0.0046091	0.029119	0.01922	17	112.5	0.033277	0.50172
1211	168	0.0046091	0.029119	0.01922	17.3	112.9	0.033277	0.50172
1211	196	0.0046091	0.029119	0.01922	17	114	0.033277	0.50172
1212	0	0.0043923	0.029116	0.016754	42.2	139.4	0.055292	0.98297
1212	13	0.0043923	0.029116	0.016754	40.2	140	0.055292	0.98297
1212	84	0.0043923	0.029116	0.016754	42.6	141.2	0.055292	0.98297
1212	114.38	0.0043923	0.029116	0.016754	43.1	142	0.055292	0.98297
1212	126	0.0043923	0.029116	0.016754	42.9	142	0.055292	0.98297
1212	140	0.0043923	0.029116	0.016754	43	142.5	0.055292	0.98297
1212	168	0.0043923	0.029116	0.016754	43.9	142.1	0.055292	0.98297
1212	181	0.0043923	0.029116	0.016754	42.6	142.1	0.055292	0.98297
1212	212.37	0.0043923	0.029116	0.016754	41.4	144.5	0.055292	0.98297
1212	238	0.0043923	0.029116	0.016754	41.2	144	0.055292	0.98297
1212	266	0.0043923	0.029116	0.016754	42.9	144.2	0.055292	0.98297
1212	294	0.0043923	0.029116	0.016754	42.8	144.4	0.055292	0.98297
1212	322	0.0043923	0.029116	0.016754	43.5	145	0.055292	0.98297
1212	350	0.0043923	0.029116	0.016754	44.5	144	0.055292	0.98297
1212	378	0.0043923	0.029116	0.016754	44	145.6	0.055292	0.98297
1212	406	0.0043923	0.029116	0.016754	44.3	145.5	0.055292	0.98297
1212	462	0.0043923	0.029116	0.016754	44.9	146.3	0.055292	0.98297
1213	0	0.0033659	0.03401	0.026844	36.8	135.6	0.022014	0.93177
1213	70.375	0.0033659	0.03401	0.026844	36.5	137	0.022014	0.93177
1213	182.38	0.0033659	0.03401	0.026844	37	138.2	0.022014	0.93177
1214	0	0.0055885	0.027571	0.01544	56.8	168.6	0.072699	0.71163
1214	14.375	0.0055885	0.027571	0.01544	58.5	169	0.072699	0.71163
1214	60	0.0055885	0.027571	0.01544	62.7	169.1	0.072699	0.71163
1214	77.375	0.0055885	0.027571	0.01544	62.5	169.1	0.072699	0.71163
1214	98.375	0.0055885	0.027571	0.01544	64	169.1	0.072699	0.71163
1214	105.38	0.0055885	0.027571	0.01544	65	169.1	0.072699	0.71163
1214	140.38	0.0055885	0.027571	0.01544	63.8	169.2	0.072699	0.71163
1214	147	0.0055885	0.027571	0.01544	64	169.5	0.072699	0.71163
1214	167	0.0055885	0.027571	0.01544	61.7	169.5	0.072699	0.71163
1214	181.38	0.0055885	0.027571	0.01544	61.5	169.5	0.072699	0.71163
1215	0	0.004024	0.031361	0.018876	18	99.5	0.024574	1.0239
1215	287	0.004024	0.031361	0.018876	19.7	104	0.024574	1.0239
1215	343	0.004024	0.031361	0.018876	20.4	104.7	0.024574	1.0239
1215	401.37	0.004024	0.031361	0.018876	20.8	105.6	0.024574	1.0239
1216	0	0.0044681	0.029877	0.019948	20.7	107.5	0.02867	0.61435
1217	0	0.0044781	0.02987	0.020816	15.5	91	0.023038	0.91129
1217	172.38	0.0044781	0.02987	0.020816	17.9	98	0.023038	0.91129
1218	0	0.005029	0.028228	0.017638	12.4	92	0.037885	0.78842
1218	52.375	0.005029	0.028228	0.017638	13.3	96.5	0.037885	0.78842
1219	0	0.0039985	0.031556	0.022877	18.7	102.5	0.030206	1.0956
1220	0	0.0039882	0.032697	0.023884	21.5	110.5	0.033277	1.5564
1220	96	0.0039882	0.032697	0.023884	21.5	112	0.033277	1.5564
1220	128.38	0.0039882	0.032697	0.023884	22	113	0.033277	1.5564
1220	254.37	0.0039882	0.032697	0.023884	22.4	113.5	0.033277	1.5564
1220	436.37	0.0039882	0.032697	0.023884	22.7	116.8	0.033277	1.5564
1221	0	0.0041034	0.031147	0.021542	26.4	122	0.027134	0.87033
1221	78.375	0.0041034	0.031147	0.021542	26	122.5	0.027134	0.87033
1221	170.38	0.0041034	0.031147	0.021542	27	123	0.027134	0.87033
1222	0	0.0040939	0.031444	0.02148	18.8	101.5	0.02099	0.72187
1222	124	0.0040939	0.031444	0.02148	18	104.5	0.02099	0.72187
1223	0	0.0034099	0.033826	0.026762	17	100.4	0.024574	1.0802
1223	92	0.0034099	0.033826	0.026762	19	107	0.024574	1.0802
1224	0	0.0033452	0.034624	0.028209	18.8	97.5	0.025086	0.92665
1224	144.38	0.0033452	0.034624	0.028209	21	103	0.025086	0.92665
1225	0	0.0045023	0.029564	0.018678	18.5	106.5	0.019455	0.80378
1225	34.375	0.0045023	0.029564	0.018678	19	109	0.019455	0.80378
1225	197.38	0.0045023	0.029564	0.018678	20.8	111.5	0.019455	0.80378
1226	0	0.0045546	0.029694	0.019739	69.3	160	0.030206	0.62459
1227	0	0.0042954	0.030635	0.021132	14.6	97	0.016895	0.63995
1228	0	0.0043644	0.030201	0.020035	20.5	110.3	0.024574	0.79354
1228	85.375	0.0043644	0.030201	0.020035	20.8	112.4	0.024574	0.79354
1228	111	0.0043644	0.030201	0.020035	21	112.4	0.024574	0.79354
1228	147	0.0043644	0.030201	0.020035	20.5	113.5	0.024574	0.79354
1228	183.38	0.0043644	0.030201	0.020035	21.5	113.5	0.024574	0.79354
1228	211.37	0.0043644	0.030201	0.020035	21.3	113.5	0.024574	0.79354
1228	239.37	0.0043644	0.030201	0.020035	20.5	114	0.024574	0.79354
1228	273	0.0043644	0.030201	0.020035	20	115.3	0.024574	0.79354
1228	302.37	0.0043644	0.030201	0.020035	22	115.3	0.024574	0.79354
1228	329	0.0043644	0.030201	0.020035	22	115.5	0.024574	0.79354
1228	357	0.0043644	0.030201	0.020035	22.5	115.5	0.024574	0.79354
1228	407.37	0.0043644	0.030201	0.020035	21.7	116.5	0.024574	0.79354
1229	0	0.0055494	0.027235	0.020603	16	104	0.030206	0.7321
1229	100.38	0.0055494	0.027235	0.020603	18	112	0.030206	0.7321
1229	195	0.0055494	0.027235	0.020603	19.7	113	0.030206	0.7321
1229	386.37	0.0055494	0.027235	0.020603	20	114	0.030206	0.7321
1229	407.37	0.0055494	0.027235	0.020603	20	115	0.030206	0.7321
1230	0	0.0037689	0.031827	0.023519	24	119	0.024062	0.79866
1230	35.375	0.0037689	0.031827	0.023519	25	121	0.024062	0.79866
1230	336	0.0037689	0.031827	0.023519	28	123.5	0.024062	0.79866
1231	0	0.0046755	0.029188	0.025747	18.5	109.5	0.093177	0.92665
1231	34.375	0.0046755	0.029188	0.025747	19.5	109.5	0.093177	0.92665
1231	55	0.0046755	0.029188	0.025747	19.5	120	0.093177	0.92665
1231	146.38	0.0046755	0.029188	0.025747	21	113	0.093177	0.92665
1231	216	0.0046755	0.029188	0.025747	23.5	114	0.093177	0.92665
1231	279	0.0046755	0.029188	0.025747	21	115	0.093177	0.92665
1231	342	0.0046755	0.029188	0.025747	22.4	116	0.093177	0.92665
1231	398	0.0046755	0.029188	0.025747	22.5	116.5	0.093177	0.92665
1231	461	0.0046755	0.029188	0.025747	21	119	0.093177	0.92665
1232	0	0.0043654	0.030184	0.020504	30	133	0.02867	0.94201
1232	42	0.0043654	0.030184	0.020504	30	135	0.02867	0.94201
1232	77.375	0.0043654	0.030184	0.020504	28	135.5	0.02867	0.94201
1232	133.38	0.0043654	0.030184	0.020504	30.5	136	0.02867	0.94201
1232	175.38	0.0043654	0.030184	0.020504	32	137	0.02867	0.94201
1232	203.38	0.0043654	0.030184	0.020504	31	137	0.02867	0.94201
1233	0	0.0043912	0.030086	0.020272	36	140	0.03123	0.76282
1234	0	0.0038766	0.031491	0.02223	27.7	121	0.03123	0.79866
1234	63	0.0038766	0.031491	0.02223	32	127.5	0.03123	0.79866
1234	231	0.0038766	0.031491	0.02223	31.5	129	0.03123	0.79866
1234	301	0.0038766	0.031491	0.02223	31.9	130.3	0.03123	0.79866
1234	336	0.0038766	0.031491	0.02223	33.3	130.3	0.03123	0.79866
1235	0	0.0036262	0.032988	0.025014	23	113.9	0.017407	0.84474
1235	43.375	0.0036262	0.032988	0.025014	22	115	0.017407	0.84474
1235	98	0.0036262	0.032988	0.025014	22.6	115.9	0.017407	0.84474
1236	0	0.0059144	0.026238	0.017072	16.1	105	0.0076794	0.097273
1237	0	0.0046105	0.029496	0.019434	30	135	0.027134	1.1775
1237	252	0.0046105	0.029496	0.019434	30.9	138	0.027134	1.1775
1237	350	0.0046105	0.029496	0.019434	32	137	0.027134	1.1775
1238	0	0.0048245	0.028854	0.017807	21.5	111	0.031742	1.1263
1238	119.37	0.0048245	0.028854	0.017807	21.3	113.6	0.031742	1.1263
1238	154	0.0048245	0.028854	0.017807	21.7	113	0.031742	1.1263
1238	231	0.0048245	0.028854	0.017807	22.3	113.7	0.031742	1.1263
1238	280.37	0.0048245	0.028854	0.017807	22	114	0.031742	1.1263
1238	301.37	0.0048245	0.028854	0.017807	22.1	114	0.031742	1.1263
1239	0	0.0041658	0.03101	0.021649	18.8	110	0.034301	0.82938
1239	91.375	0.0041658	0.03101	0.021649	22.5	120	0.034301	0.82938
1239	182	0.0041658	0.03101	0.021649	21.3	118	0.034301	0.82938
1239	198.37	0.0041658	0.03101	0.021649	22.6	118	0.034301	0.82938
1239	463	0.0041658	0.03101	0.021649	22.8	122	0.034301	0.82938
1240	0	0.0038454	0.032027	0.023069	25.5	130.5	0.019455	0.68603
1240	84	0.0038454	0.032027	0.023069	26.6	133	0.019455	0.68603
1241	0	0.0044391	0.029962	0.019308	17	108	0.036861	0.83962
1242	0	0.0040831	0.031221	0.021742	15	93	0.017919	1.5052
1242	135.37	0.0040831	0.031221	0.021742	15	94	0.017919	1.5052
1242	210	0.0040831	0.031221	0.021742	17	94	0.017919	1.5052
1242	282.37	0.0040831	0.031221	0.021742	17.1	95	0.017919	1.5052
1243	0	0.0036238	0.03272	0.019149	29	131	0.013311	1.6485
1243	128	0.0036238	0.03272	0.019149	30.5	131	0.013311	1.6485
1243	310	0.0036238	0.03272	0.019149	30.9	140.5	0.013311	1.6485
1243	381.37	0.0036238	0.03272	0.019149	30.8	140.5	0.013311	1.6485
1243	429	0.0036238	0.03272	0.019149	32.3	139	0.013311	1.6485
1243	494.37	0.0036238	0.03272	0.019149	33	140	0.013311	1.6485
1244	0	0.0042877	0.03045	0.0206	20	97	0.022014	0.80378
1244	84.875	0.0042877	0.03045	0.0206	19.5	103	0.022014	0.80378
1244	102	0.0042877	0.03045	0.0206	17.9	103	0.022014	0.80378
1245	0	0.0042602	0.030573	0.021196	17.5	98	0.022526	0.68603
1245	30	0.0042602	0.030573	0.021196	17.6	100	0.022526	0.68603
1245	79.375	0.0042602	0.030573	0.021196	17.5	101	0.022526	0.68603
1245	93.375	0.0042602	0.030573	0.021196	18.5	101	0.022526	0.68603
1245	126	0.0042602	0.030573	0.021196	18.8	102	0.022526	0.68603
1245	154	0.0042602	0.030573	0.021196	19.7	102	0.022526	0.68603
1245	198.37	0.0042602	0.030573	0.021196	19.5	103	0.022526	0.68603
1245	237	0.0042602	0.030573	0.021196	20	105	0.022526	0.68603
1245	345.37	0.0042602	0.030573	0.021196	19	106	0.022526	0.68603
1245	380	0.0042602	0.030573	0.021196	20	107	0.022526	0.68603
1245	415.37	0.0042602	0.030573	0.021196	21.3	107	0.022526	0.68603
1246	0	0.0039878	0.031469	0.023844	22	114	0.035837	0.79354
1247	0	0.0039455	0.031771	0.027184	17.1	103	0.032254	0.83962
1247	35	0.0039455	0.031771	0.027184	16.6	101.8	0.032254	0.83962
1247	90	0.0039455	0.031771	0.027184	18	104	0.032254	0.83962
1247	167	0.0039455	0.031771	0.027184	17.7	104.5	0.032254	0.83962
1248	0	0.0046529	0.029387	0.019204	28.3	129.3	0.024062	0.79354
1248	14.375	0.0046529	0.029387	0.019204	28.5	129.3	0.024062	0.79354
1248	57.375	0.0046529	0.029387	0.019204	28.3	131.5	0.024062	0.79354
1248	78.375	0.0046529	0.029387	0.019204	29.2	132	0.024062	0.79354
1248	140	0.0046529	0.029387	0.019204	29.4	134	0.024062	0.79354
1248	182	0.0046529	0.029387	0.019204	30.7	134	0.024062	0.79354
1248	280	0.0046529	0.029387	0.019204	31.9	136	0.024062	0.79354
1248	315	0.0046529	0.029387	0.019204	32.5	136.5	0.024062	0.79354
1248	330.37	0.0046529	0.029387	0.019204	36.5	137	0.024062	0.79354
1248	351.37	0.0046529	0.029387	0.019204	32.4	137	0.024062	0.79354
1248	379.37	0.0046529	0.029387	0.019204	31.9	137.5	0.024062	0.79354
1248	454	0.0046529	0.029387	0.019204	31.6	138	0.024062	0.79354
1249	0	0.0041704	0.030809	0.021542	23	126	0.030206	1.4744
1249	63	0.0041704	0.030809	0.021542	23.1	127	0.030206	1.4744
1250	0	0.0040721	0.031268	0.022286	17	97.5	0.042493	0.75258
1250	38.375	0.0040721	0.031268	0.022286	17.5	96.5	0.042493	0.75258
1250	105	0.0040721	0.031268	0.022286	16.8	98	0.042493	0.75258
1250	135	0.0040721	0.031268	0.022286	16.2	98	0.042493	0.75258
1250	199.38	0.0040721	0.031268	0.022286	18.1	99	0.042493	0.75258
1250	213.38	0.0040721	0.031268	0.022286	18.2	99.5	0.042493	0.75258
1251	0	0.0038972	0.031752	0.0153	14.9	96.5	0.018943	1.2645
1251	28	0.0038972	0.031752	0.0153	14.9	97	0.018943	1.2645
1251	71.375	0.0038972	0.031752	0.0153	14.7	98	0.018943	1.2645
1251	85.375	0.0038972	0.031752	0.0153	14.8	97	0.018943	1.2645
1251	119	0.0038972	0.031752	0.0153	15.8	99	0.018943	1.2645
1251	145	0.0038972	0.031752	0.0153	15.6	99	0.018943	1.2645
1251	182	0.0038972	0.031752	0.0153	16.1	99	0.018943	1.2645
1251	244	0.0038972	0.031752	0.0153	17	100	0.018943	1.2645
1251	287	0.0038972	0.031752	0.0153	17	101	0.018943	1.2645
1251	329	0.0038972	0.031752	0.0153	16.7	101.5	0.018943	1.2645
1251	364	0.0038972	0.031752	0.0153	17.2	102	0.018943	1.2645
1251	399	0.0038972	0.031752	0.0153	17.4	102.5	0.018943	1.2645
1251	420	0.0038972	0.031752	0.0153	17.4	104.5	0.018943	1.2645
1251	469	0.0038972	0.031752	0.0153	17.4	104	0.018943	1.2645
1251	490	0.0038972	0.031752	0.0153	17.4	103.5	0.018943	1.2645
1252	0	0.00368	0.032843	0.023269	22.1	112	0.029182	0.92153
1252	91	0.00368	0.032843	0.023269	21.8	113.5	0.029182	0.92153
1252	155.38	0.00368	0.032843	0.023269	22.1	114.5	0.029182	0.92153
1252	187	0.00368	0.032843	0.023269	22.1	114	0.029182	0.92153
1252	218	0.00368	0.032843	0.023269	22.3	116	0.029182	0.92153
1252	244	0.00368	0.032843	0.023269	22.8	116	0.029182	0.92153
1252	316.37	0.00368	0.032843	0.023269	22.9	117.5	0.029182	0.92153
1252	363	0.00368	0.032843	0.023269	24	117	0.029182	0.92153
1252	412	0.00368	0.032843	0.023269	23.9	120	0.029182	0.92153
1253	0	0.0074436	0.023344	0.015077	11.5	88	0.016895	0.38397
1253	82	0.0074436	0.023344	0.015077	12.3	90	0.016895	0.38397
1253	155.38	0.0074436	0.023344	0.015077	11.8	90.8	0.016895	0.38397
1254	0	0.00388	0.032196	0.023652	13	92.5	0.020478	1.7304
1254	69	0.00388	0.032196	0.023652	14	95	0.020478	1.7304
1254	167	0.00388	0.032196	0.023652	14.8	97.5	0.020478	1.7304
1254	194	0.00388	0.032196	0.023652	15.5	97.5	0.020478	1.7304
1255	0	0.0045755	0.029526	0.019341	17.3	102	0.017919	1.0393
1255	55	0.0045755	0.029526	0.019341	17.1	104.5	0.017919	1.0393
1255	126.38	0.0045755	0.029526	0.019341	18	106	0.017919	1.0393
1255	181	0.0045755	0.029526	0.019341	18.7	107.5	0.017919	1.0393
1256	0	0.0052359	0.027463	0.017	17.2	104	0.035837	0.99832
1256	77.375	0.0052359	0.027463	0.017	18.8	108	0.035837	0.99832
1256	161.37	0.0052359	0.027463	0.017	19.3	108	0.035837	0.99832
1256	314	0.0052359	0.027463	0.017	19.6	110.5	0.035837	0.99832
1257	0	0.0043536	0.030218	0.020426	27.5	133.5	0.029694	0.87033
1257	63.375	0.0043536	0.030218	0.020426	27.1	134	0.029694	0.87033
1257	119.37	0.0043536	0.030218	0.020426	28.4	135	0.029694	0.87033
1258	0	0.0038561	0.032142	0.023588	15.2	99	0.020478	1.797
1258	91	0.0038561	0.032142	0.023588	15.7	100	0.020478	1.797
1259	0	0.0034541	0.033728	0.024833	24.5	122	0.026622	1.1724
1259	35	0.0034541	0.033728	0.024833	25.6	126.5	0.026622	1.1724
1259	196.38	0.0034541	0.033728	0.024833	28.3	126	0.026622	1.1724
1259	238	0.0034541	0.033728	0.024833	29.5	126	0.026622	1.1724
1259	385	0.0034541	0.033728	0.024833	29	129	0.026622	1.1724
1259	476	0.0034541	0.033728	0.024833	30.8	129.5	0.026622	1.1724
1260	0	0.0047288	0.029062	0.018724	17	100	0.019455	0.94713
1260	58.375	0.0047288	0.029062	0.018724	17.7	103	0.019455	0.94713
1260	99	0.0047288	0.029062	0.018724	17.3	103	0.019455	0.94713
1261	0	0.005045	0.028138	0.016734	13.1	95	0.049148	1.1775
1261	119.38	0.005045	0.028138	0.016734	12.5	97	0.049148	1.1775
1261	217.37	0.005045	0.028138	0.016734	14.1	100	0.049148	1.1775
1262	0	0.0045682	0.029549	0.019599	21	106	0.025598	0.92665
1262	85.375	0.0045682	0.029549	0.019599	21.3	108.3	0.025598	0.92665
1262	260.37	0.0045682	0.029549	0.019599	21.4	113.3	0.025598	0.92665
1262	281.37	0.0045682	0.029549	0.019599	22.2	111.8	0.025598	0.92665
1262	322	0.0045682	0.029549	0.019599	23.1	111.8	0.025598	0.92665
1262	442.37	0.0045682	0.029549	0.019599	23.5	114.8	0.025598	0.92665
1263	0	0.0046843	0.029023	0.017312	12	90	0.037373	1.2901
1263	225.37	0.0046843	0.029023	0.017312	13.9	96	0.037373	1.2901
1263	245	0.0046843	0.029023	0.017312	12.3	96	0.037373	1.2901
1263	371	0.0046843	0.029023	0.017312	13	94	0.037373	1.2901
1264	0	0.0028492	0.038537	0.036123	14.5	89	0.013311	0
1265	0	0.0035127	0.033468	0.0097984	20.2	109.5	0.014847	1.198
1265	77	0.0035127	0.033468	0.0097984	20.5	112	0.014847	1.198
1265	162.38	0.0035127	0.033468	0.0097984	22.5	112.5	0.014847	1.198
1266	0	0.0041576	0.03092	0.017668	24	130	0.025086	0.75258
1266	22.375	0.0041576	0.03092	0.017668	25	130	0.025086	0.75258
1266	36.375	0.0041576	0.03092	0.017668	25.5	130	0.025086	0.75258
1266	42	0.0041576	0.03092	0.017668	25.2	130.5	0.025086	0.75258
1267	0	0.0057264	0.026591	0.015826	18.2	104.5	0.038397	0.77306
1267	22.375	0.0057264	0.026591	0.015826	19.4	109.2	0.038397	0.77306
1267	210	0.0057264	0.026591	0.015826	20.4	111.9	0.038397	0.77306
1268	0	0.0033905	0.034091	0.018352	16.9	99	0.010751	1.0495
1268	42.375	0.0033905	0.034091	0.018352	17	100	0.010751	1.0495
1268	252	0.0033905	0.034091	0.018352	17	107	0.010751	1.0495
1268	294	0.0033905	0.034091	0.018352	17	108	0.010751	1.0495
1268	315.37	0.0033905	0.034091	0.018352	18	109	0.010751	1.0495
1268	430	0.0033905	0.034091	0.018352	19	110	0.010751	1.0495
1269	0	0.0041278	0.030997	0.021137	21.5	115	0.016895	0.86009
1269	22.375	0.0041278	0.030997	0.021137	22	115	0.016895	0.86009
1269	28	0.0041278	0.030997	0.021137	22	120	0.016895	0.86009
1270	0	0.0044261	0.030007	0.020599	18	110	0.041981	0.82938
1270	28	0.0044261	0.030007	0.020599	17.5	110	0.041981	0.82938
1270	91.375	0.0044261	0.030007	0.020599	17.5	110.5	0.041981	0.82938
1271	0	0.0053582	0.027409	0.016776	14.5	95	0.030718	1.0905
1271	98	0.0053582	0.027409	0.016776	13.5	97	0.030718	1.0905
1271	161	0.0053582	0.027409	0.016776	15.1	96	0.030718	1.0905
1271	216	0.0053582	0.027409	0.016776	15	98.5	0.030718	1.0905
1272	0	0.0051801	0.028125	0.015222	30.8	136	0.0471	0.72699
1272	19	0.0051801	0.028125	0.015222	30.3	136	0.0471	0.72699
1272	47	0.0051801	0.028125	0.015222	30	136	0.0471	0.72699
1272	131	0.0051801	0.028125	0.015222	30.3	137	0.0471	0.72699
1272	194	0.0051801	0.028125	0.015222	30.3	138	0.0471	0.72699
1272	215	0.0051801	0.028125	0.015222	30.5	139	0.0471	0.72699
1272	279.87	0.0051801	0.028125	0.015222	30.6	139	0.0471	0.72699
1272	306	0.0051801	0.028125	0.015222	31	140	0.0471	0.72699
1272	341	0.0051801	0.028125	0.015222	30.4	141	0.0471	0.72699
1272	432	0.0051801	0.028125	0.015222	30.5	142	0.0471	0.72699
1272	495	0.0051801	0.028125	0.015222	31.3	142	0.0471	0.72699
1272	538	0.0051801	0.028125	0.015222	31	141	0.0471	0.72699
1273	0	0.0052601	0.027889	0.01728	22.5	121	0.028158	1.6946
1273	103	0.0052601	0.027889	0.01728	23	122	0.028158	1.6946
1274	0	0.0049266	0.028867	0.018844	50.6	141	0.043517	1.0854
1274	8.375	0.0049266	0.028867	0.018844	50.2	141	0.043517	1.0854
1274	15.375	0.0049266	0.028867	0.018844	49.2	141	0.043517	1.0854
1274	56	0.0049266	0.028867	0.018844	49.5	141.5	0.043517	1.0854
1274	78.375	0.0049266	0.028867	0.018844	49.5	142	0.043517	1.0854
1274	91	0.0049266	0.028867	0.018844	50	142	0.043517	1.0854
1274	113.38	0.0049266	0.028867	0.018844	49	142	0.043517	1.0854
1274	189	0.0049266	0.028867	0.018844	48.5	143	0.043517	1.0854
1274	231	0.0049266	0.028867	0.018844	46.8	144.5	0.043517	1.0854
1274	259	0.0049266	0.028867	0.018844	47	144.5	0.043517	1.0854
1274	288.37	0.0049266	0.028867	0.018844	44.5	145	0.043517	1.0854
1274	301	0.0049266	0.028867	0.018844	46	145	0.043517	1.0854
1274	336	0.0049266	0.028867	0.018844	42.4	145.5	0.043517	1.0854
1274	351	0.0049266	0.028867	0.018844	44	145.5	0.043517	1.0854
1274	427	0.0049266	0.028867	0.018844	45	145.5	0.043517	1.0854
1274	448	0.0049266	0.028867	0.018844	44	146	0.043517	1.0854
1274	462	0.0049266	0.028867	0.018844	43.7	147	0.043517	1.0854
1274	484.37	0.0049266	0.028867	0.018844	45.8	147	0.043517	1.0854
1274	491.37	0.0049266	0.028867	0.018844	44	147	0.043517	1.0854
1274	552	0.0049266	0.028867	0.018844	46	147	0.043517	1.0854
1274	560	0.0049266	0.028867	0.018844	47	147	0.043517	1.0854
1275	0	0.0042921	0.030406	0.021139	62.6	156	0.011263	0.12799
1275	55.875	0.0042921	0.030406	0.021139	64	156	0.011263	0.12799
1275	225.38	0.0042921	0.030406	0.021139	67	158	0.011263	0.12799
1275	259	0.0042921	0.030406	0.021139	67	159	0.011263	0.12799
1275	329	0.0042921	0.030406	0.021139	68.2	160.4	0.011263	0.12799
1276	0	0.004732	0.029106	0.019989	19.3	116	0.02867	1.9096
1276	35.375	0.004732	0.029106	0.019989	19.9	116	0.02867	1.9096
1276	84	0.004732	0.029106	0.019989	20.5	116.5	0.02867	1.9096
1276	112.38	0.004732	0.029106	0.019989	20.5	116	0.02867	1.9096
1276	133	0.004732	0.029106	0.019989	21	116	0.02867	1.9096
1276	154	0.004732	0.029106	0.019989	21.5	116.5	0.02867	1.9096
1276	182	0.004732	0.029106	0.019989	19.7	118.9	0.02867	1.9096
1276	217	0.004732	0.029106	0.019989	20.9	119.8	0.02867	1.9096
1276	259	0.004732	0.029106	0.019989	20.4	120.8	0.02867	1.9096
1276	280	0.004732	0.029106	0.019989	20	120	0.02867	1.9096
1276	301	0.004732	0.029106	0.019989	20.2	120.2	0.02867	1.9096
1276	336	0.004732	0.029106	0.019989	20.1	120.2	0.02867	1.9096
1276	364	0.004732	0.029106	0.019989	22	121.2	0.02867	1.9096
1276	378.37	0.004732	0.029106	0.019989	22.2	122.2	0.02867	1.9096
1276	385.37	0.004732	0.029106	0.019989	22	122.2	0.02867	1.9096
1276	399	0.004732	0.029106	0.019989	22	124	0.02867	1.9096
1276	413	0.004732	0.029106	0.019989	23	124	0.02867	1.9096
1276	427	0.004732	0.029106	0.019989	22.7	123.2	0.02867	1.9096
1276	448.37	0.004732	0.029106	0.019989	22.3	123.2	0.02867	1.9096
1276	462.37	0.004732	0.029106	0.019989	22.6	123.2	0.02867	1.9096
1276	476	0.004732	0.029106	0.019989	23.2	123.2	0.02867	1.9096
1276	490	0.004732	0.029106	0.019989	23.4	123.4	0.02867	1.9096
1277	0	0.0045088	0.029736	0.020179	15	104.5	0.035325	3.0615
1277	28	0.0045088	0.029736	0.020179	15	104	0.035325	3.0615
1277	42.375	0.0045088	0.029736	0.020179	14	104	0.035325	3.0615
1277	70.375	0.0045088	0.029736	0.020179	17.3	105.7	0.035325	3.0615
1277	98	0.0045088	0.029736	0.020179	17.3	106	0.035325	3.0615
1277	140	0.0045088	0.029736	0.020179	17.2	106.9	0.035325	3.0615
1277	182.38	0.0045088	0.029736	0.020179	18	107	0.035325	3.0615
1278	0	0.004217	0.030632	0.024265	31	136	0.074234	1.4284
1278	13	0.004217	0.030632	0.024265	31.5	136	0.074234	1.4284
1278	62	0.004217	0.030632	0.024265	33	136	0.074234	1.4284
1278	70	0.004217	0.030632	0.024265	33.8	137	0.074234	1.4284
1278	90	0.004217	0.030632	0.024265	34	138	0.074234	1.4284
1279	0	0.0044392	0.029966	0.02007	20.5	110	0.02099	0.99832
1279	28	0.0044392	0.029966	0.02007	21	110	0.02099	0.99832
1279	57.375	0.0044392	0.029966	0.02007	22	110	0.02099	0.99832
1279	71	0.0044392	0.029966	0.02007	22	111	0.02099	0.99832
1279	99.375	0.0044392	0.029966	0.02007	20	112	0.02099	0.99832
1279	218	0.0044392	0.029966	0.02007	21.5	114	0.02099	0.99832
1279	435.37	0.0044392	0.029966	0.02007	22	114.7	0.02099	0.99832
1280	0	0.0044484	0.029946	0.019784	20	110	0.02867	0.88569
1280	28	0.0044484	0.029946	0.019784	21.2	109.5	0.02867	0.88569
1280	84	0.0044484	0.029946	0.019784	20.6	111	0.02867	0.88569
1280	105	0.0044484	0.029946	0.019784	21.5	111.5	0.02867	0.88569
1280	126	0.0044484	0.029946	0.019784	20	112	0.02867	0.88569
1280	140	0.0044484	0.029946	0.019784	20	111	0.02867	0.88569
1280	203.37	0.0044484	0.029946	0.019784	22	112.2	0.02867	0.88569
1280	216	0.0044484	0.029946	0.019784	21.5	112.2	0.02867	0.88569
1280	230	0.0044484	0.029946	0.019784	22	112	0.02867	0.88569
1281	0	0.0042416	0.030748	0.021268	24.6	119.4	0.025598	0.71163
1281	28	0.0042416	0.030748	0.021268	24.9	119.5	0.025598	0.71163
1281	106.38	0.0042416	0.030748	0.021268	23.8	121.9	0.025598	0.71163
1281	140	0.0042416	0.030748	0.021268	24.2	121.4	0.025598	0.71163
1281	182	0.0042416	0.030748	0.021268	24.6	123.4	0.025598	0.71163
1281	266	0.0042416	0.030748	0.021268	25.3	124.4	0.025598	0.71163
1281	350	0.0042416	0.030748	0.021268	26.4	125.1	0.025598	0.71163
1281	400.37	0.0042416	0.030748	0.021268	26.5	126.5	0.025598	0.71163
1281	442.37	0.0042416	0.030748	0.021268	26.8	128.4	0.025598	0.71163
1282	0	0.0045395	0.02973	0.019605	45	171	0.017919	2.2014
1283	0	0.0033707	0.034483	0.027353	50	165	0.015359	3.7629
1284	0	0.0053936	0.027446	0.01607	24	121.5	0.051196	0.471
1284	7.375	0.0053936	0.027446	0.01607	23	124	0.051196	0.471
1284	88	0.0053936	0.027446	0.01607	23.9	124	0.051196	0.471
1284	119	0.0053936	0.027446	0.01607	24	124	0.051196	0.471
1284	161	0.0053936	0.027446	0.01607	24	126.5	0.051196	0.471
1284	189.38	0.0053936	0.027446	0.01607	25.2	126.5	0.051196	0.471
1284	224.37	0.0053936	0.027446	0.01607	24.6	126.5	0.051196	0.471
1284	455.37	0.0053936	0.027446	0.01607	27	126.5	0.051196	0.471
1285	0	0.0050457	0.028056	0.017759	11.5	95	0.021502	0.79866
1286	0	0.0045757	0.02958	0.019356	20.7	110.5	0.041981	1.7151
1287	0	0.0034455	0.033883	0.026406	22.4	111	0.048124	0.70651
1287	42	0.0034455	0.033883	0.026406	21	110.8	0.048124	0.70651
1287	62	0.0034455	0.033883	0.026406	21	112.3	0.048124	0.70651
1287	104.38	0.0034455	0.033883	0.026406	21	113	0.048124	0.70651
1287	195.38	0.0034455	0.033883	0.026406	22	114.1	0.048124	0.70651
1287	375.37	0.0034455	0.033883	0.026406	22.6	114.8	0.048124	0.70651
1287	438.37	0.0034455	0.033883	0.026406	22.5	118.6	0.048124	0.70651
1288	0	0.0043156	0.032517	0.021594	31.6	130	0.015359	0.73722
1288	7.375	0.0043156	0.032517	0.021594	31	131	0.015359	0.73722
1288	106.38	0.0043156	0.032517	0.021594	34	133	0.015359	0.73722
1288	161.38	0.0043156	0.032517	0.021594	36	133.5	0.015359	0.73722
1288	294	0.0043156	0.032517	0.021594	33.6	133.5	0.015359	0.73722
1288	309.37	0.0043156	0.032517	0.021594	38.1	134.5	0.015359	0.73722
1288	501	0.0043156	0.032517	0.021594	37.5	137	0.015359	0.73722
1289	0	0.0057532	0.026149	0.01575	15.3	103	0.035325	1.2645
1289	57.375	0.0057532	0.026149	0.01575	16	103	0.035325	1.2645
1289	92.375	0.0057532	0.026149	0.01575	17.5	104	0.035325	1.2645
1289	154.38	0.0057532	0.026149	0.01575	17	106	0.035325	1.2645
1290	0	0.0039313	0.031415	0.023303	16	105	0.019455	1.3362
1290	8.375	0.0039313	0.031415	0.023303	16.2	105	0.019455	1.3362
1291	0	0.0049009	0.028114	0.01841	15.1	95	0.015871	0.97785
1292	0	0.0052967	0.027218	0.017418	17.4	106	0.032766	0.61947
1293	0	0.0047297	0.02899	0.019293	16.8	100	0.017919	0.471
1293	108.38	0.0047297	0.02899	0.019293	16.9	100	0.017919	0.471
1294	0	0.0062543	0.025284	0.013196	12.2	87	0.036349	1.157
1294	27	0.0062543	0.025284	0.013196	13.4	90.5	0.036349	1.157
1295	0	0.0041344	0.030928	0.021614	21.5	114	0.02099	0.46077
1296	0	0.00388	0.031424	0.022652	50.1	165	0.030718	0.77818
1296	63	0.00388	0.031424	0.022652	50	165	0.030718	0.77818
1296	219.37	0.00388	0.031424	0.022652	52	168	0.030718	0.77818
1296	240.37	0.00388	0.031424	0.022652	50.5	169	0.030718	0.77818
1296	324.37	0.00388	0.031424	0.022652	52.4	168	0.030718	0.77818
1296	356	0.00388	0.031424	0.022652	53.5	170	0.030718	0.77818
1296	387.37	0.00388	0.031424	0.022652	53	169	0.030718	0.77818
1297	0	0.0044382	0.029919	0.019734	17.1	104	0.019455	1.9711
1297	126.88	0.0044382	0.029919	0.019734	20	109.5	0.019455	1.9711
1298	0	0.0048089	0.028284	0.020973	23.5	117	0.012287	1.3465
1298	22.375	0.0048089	0.028284	0.020973	23.4	118	0.012287	1.3465
1298	78.375	0.0048089	0.028284	0.020973	23.7	118	0.012287	1.3465
1298	106.38	0.0048089	0.028284	0.020973	24.2	119	0.012287	1.3465
1298	133	0.0048089	0.028284	0.020973	24	119.5	0.012287	1.3465
1298	160	0.0048089	0.028284	0.020973	24.2	119.5	0.012287	1.3465
1298	189	0.0048089	0.028284	0.020973	24.7	120	0.012287	1.3465
1298	273	0.0048089	0.028284	0.020973	25.1	121.5	0.012287	1.3465
1298	307	0.0048089	0.028284	0.020973	25.4	122	0.012287	1.3465
1298	335	0.0048089	0.028284	0.020973	25.8	122	0.012287	1.3465
1298	364	0.0048089	0.028284	0.020973	26	123	0.012287	1.3465
1298	400.37	0.0048089	0.028284	0.020973	25.7	123	0.012287	1.3465
1298	456.37	0.0048089	0.028284	0.020973	25.8	123.5	0.012287	1.3465
1298	491.37	0.0048089	0.028284	0.020973	26	124.5	0.012287	1.3465
1298	533.38	0.0048089	0.028284	0.020973	26.1	125.5	0.012287	1.3465
1299	0	0.0033256	0.034825	0.022075	26.2	131.5	0.015871	1.1366
1299	57	0.0033256	0.034825	0.022075	28.2	131	0.015871	1.1366
1299	107	0.0033256	0.034825	0.022075	26.2	131	0.015871	1.1366
1299	134	0.0033256	0.034825	0.022075	27.3	132	0.015871	1.1366
1299	184	0.0033256	0.034825	0.022075	28.8	133	0.015871	1.1366
1299	275.37	0.0033256	0.034825	0.022075	30.4	133	0.015871	1.1366
1299	331	0.0033256	0.034825	0.022075	31.6	134.2	0.015871	1.1366
1299	374.37	0.0033256	0.034825	0.022075	33	135.5	0.015871	1.1366
1299	400	0.0033256	0.034825	0.022075	32.7	135.5	0.015871	1.1366
1299	427	0.0033256	0.034825	0.022075	32.8	136.8	0.015871	1.1366
1300	0	0.0068975	0.024548	0.01386	22	116	0.026622	0.84474
1300	63	0.0068975	0.024548	0.01386	23	117.5	0.026622	0.84474
1300	80.375	0.0068975	0.024548	0.01386	24.2	119	0.026622	0.84474
1301	0	0.0044075	0.030111	0.015894	19.2	113	0.062971	0.89081
1301	22.375	0.0044075	0.030111	0.015894	19.7	112.2	0.062971	0.89081
1301	77	0.0044075	0.030111	0.015894	21	113.5	0.062971	0.89081
1301	143	0.0044075	0.030111	0.015894	20.9	115.5	0.062971	0.89081
1301	176	0.0044075	0.030111	0.015894	20.5	115	0.062971	0.89081
1301	210	0.0044075	0.030111	0.015894	20.5	115.5	0.062971	0.89081
1301	237	0.0044075	0.030111	0.015894	20.4	116.8	0.062971	0.89081
1301	302.37	0.0044075	0.030111	0.015894	22.4	117.5	0.062971	0.89081
1301	386.37	0.0044075	0.030111	0.015894	22.6	118.4	0.062971	0.89081
1301	413	0.0044075	0.030111	0.015894	22.6	118.5	0.062971	0.89081
1302	0	0.0038878	0.031258	0.024319	64	152	0.029694	1.8175
1302	42	0.0038878	0.031258	0.024319	62.7	154.2	0.029694	1.8175
1302	105	0.0038878	0.031258	0.024319	62	154.2	0.029694	1.8175
[truncated: 868 more rows]

## Sheet: PK_(fix,bio,mm,peri)^MTX
ID	TIME	Vml	Kml	Keff	WEIGHT	HEIGHT	INIMTX	INITGN
1001	0	0.0076736	0.13197	0.021279	23.5	110	0.031742	0.30718
1001	76	0.0076736	0.13197	0.021279	24.5	114	0.031742	0.30718
1001	160	0.0076736	0.13197	0.021279	24.8	114	0.031742	0.30718
1001	195	0.0076736	0.13197	0.021279	24.7	115.5	0.031742	0.30718
1001	251.37	0.0076736	0.13197	0.021279	25	117.5	0.031742	0.30718
1002	0	0.0055172	0.14141	0.030607	20	114	0.014847	1.0905
1002	158.38	0.0055172	0.14141	0.030607	22.8	118.5	0.014847	1.0905
1002	176	0.0055172	0.14141	0.030607	23.1	119.1	0.014847	1.0905
1003	0	0.0077003	0.13153	0.020916	44.5	140.5	0.02355	0.39421
1004	0	0.0068979	0.13473	0.025131	28.9	139.3	0.03123	0.74746
1004	13.875	0.0068979	0.13473	0.025131	30	140	0.03123	0.74746
1004	55.875	0.0068979	0.13473	0.025131	29	140	0.03123	0.74746
1004	76.875	0.0068979	0.13473	0.025131	28.8	140	0.03123	0.74746
1004	129	0.0068979	0.13473	0.025131	29.4	140.5	0.03123	0.74746
1004	146	0.0068979	0.13473	0.025131	30.1	140.5	0.03123	0.74746
1004	195	0.0068979	0.13473	0.025131	30.6	140.5	0.03123	0.74746
1004	223	0.0068979	0.13473	0.025131	29.8	142	0.03123	0.74746
1004	258	0.0068979	0.13473	0.025131	29.5	142	0.03123	0.74746
1004	344.37	0.0068979	0.13473	0.025131	31	143.5	0.03123	0.74746
1004	399.37	0.0068979	0.13473	0.025131	33.2	143.5	0.03123	0.74746
1005	0	0.0078649	0.13094	0.020215	17.7	103.5	0.02867	1.0393
1005	15	0.0078649	0.13094	0.020215	18.5	103.5	0.02867	1.0393
1005	93.375	0.0078649	0.13094	0.020215	18.8	105	0.02867	1.0393
1005	168	0.0078649	0.13094	0.020215	18.3	106.5	0.02867	1.0393
1006	0	0.0084031	0.12935	0.017822	18.7	105	0.025598	0.5222
1006	24.875	0.0084031	0.12935	0.017822	18.1	105	0.025598	0.5222
1006	150	0.0084031	0.12935	0.017822	19.2	105	0.025598	0.5222
1006	193.12	0.0084031	0.12935	0.017822	19.5	108.5	0.025598	0.5222
1006	269	0.0084031	0.12935	0.017822	19.4	109	0.025598	0.5222
1006	332	0.0084031	0.12935	0.017822	20.6	110.5	0.025598	0.5222
1007	0	0.0058172	0.14105	0.010802	21.2	99.5	0.029694	0.7321
1007	49	0.0058172	0.14105	0.010802	22	103.5	0.029694	0.7321
1007	126	0.0058172	0.14105	0.010802	22.1	105	0.029694	0.7321
1007	182	0.0058172	0.14105	0.010802	23.1	105.5	0.029694	0.7321
1007	322	0.0058172	0.14105	0.010802	24.1	108.5	0.029694	0.7321
1007	357.87	0.0058172	0.14105	0.010802	24.6	108.5	0.029694	0.7321
1007	413.87	0.0058172	0.14105	0.010802	24.4	109.5	0.029694	0.7321
1008	0	0.006895	0.13446	0.021404	21.3	110	0.0081914	0.030718
1008	29	0.006895	0.13446	0.021404	21.5	108	0.0081914	0.030718
1008	43	0.006895	0.13446	0.021404	21	106	0.0081914	0.030718
1008	57	0.006895	0.13446	0.021404	20	106.5	0.0081914	0.030718
1008	88.375	0.006895	0.13446	0.021404	20.2	106.9	0.0081914	0.030718
1008	144.38	0.006895	0.13446	0.021404	20	108	0.0081914	0.030718
1008	193	0.006895	0.13446	0.021404	21	108	0.0081914	0.030718
1008	396	0.006895	0.13446	0.021404	24.2	111.5	0.0081914	0.030718
1008	501.37	0.006895	0.13446	0.021404	25.8	113.5	0.0081914	0.030718
1008	543.38	0.006895	0.13446	0.021404	24.5	115	0.0081914	0.030718
1009	0	0.0073384	0.13287	0.028958	25.4	115.3	0.027646	0.44541
1009	48	0.0073384	0.13287	0.028958	24.4	115.3	0.027646	0.44541
1009	203	0.0073384	0.13287	0.028958	25.4	126.5	0.027646	0.44541
1010	0	0.0077988	0.13626	0.02188	18	113.4	0.022526	0.79866
1010	49	0.0077988	0.13626	0.02188	19.5	114	0.022526	0.79866
1010	63	0.0077988	0.13626	0.02188	19.7	114	0.022526	0.79866
1010	227	0.0077988	0.13626	0.02188	20.1	118.3	0.022526	0.79866
1010	356.87	0.0077988	0.13626	0.02188	21	120	0.022526	0.79866
1010	371	0.0077988	0.13626	0.02188	21	119.5	0.022526	0.79866
1010	518.38	0.0077988	0.13626	0.02188	22.4	122.3	0.022526	0.79866
1011	0	0.0074703	0.13212	0.024046	17.5	97.5	0.024062	0.44541
1011	104	0.0074703	0.13212	0.024046	18.4	101.5	0.024062	0.44541
1011	132	0.0074703	0.13212	0.024046	18.4	103	0.024062	0.44541
1011	213	0.0074703	0.13212	0.024046	17.7	103	0.024062	0.44541
1011	328	0.0074703	0.13212	0.024046	19.1	104	0.024062	0.44541
1011	356	0.0074703	0.13212	0.024046	19	104.5	0.024062	0.44541
1011	419	0.0074703	0.13212	0.024046	19.3	106	0.024062	0.44541
1012	0	0.0089154	0.12256	0.024551	17.1	101	0.011775	0.092153
1012	67	0.0089154	0.12256	0.024551	18.2	104.5	0.011775	0.092153
1012	207	0.0089154	0.12256	0.024551	18.2	105	0.011775	0.092153
1012	350	0.0089154	0.12256	0.024551	19.2	108	0.011775	0.092153
1012	452	0.0089154	0.12256	0.024551	20.1	108	0.011775	0.092153
1013	0	0.0077627	0.13112	0.0244	22.5	120	0.011775	1.5
1013	108.88	0.0077627	0.13112	0.0244	23.6	122.3	0.011775	1.5
1013	259	0.0077627	0.13112	0.0244	24.1	124.5	0.011775	1.5
1013	304.87	0.0077627	0.13112	0.0244	23.9	124.5	0.011775	1.5
1013	465	0.0077627	0.13112	0.0244	25.5	126.5	0.011775	1.5
1014	0	0.0065805	0.13606	0.029048	14.1	99	0.0076794	1.1878
1014	7	0.0065805	0.13606	0.029048	15.2	102	0.0076794	1.1878
1014	51	0.0065805	0.13606	0.029048	15.4	102	0.0076794	1.1878
1014	119.38	0.0065805	0.13606	0.029048	15.6	103	0.0076794	1.1878
1015	0	0.0077581	0.13141	0.021557	18.6	98	0.02355	0.74746
1015	139.38	0.0077581	0.13141	0.021557	19.9	101	0.02355	0.74746
1015	242	0.0077581	0.13141	0.021557	20	101.5	0.02355	0.74746
1015	312	0.0077581	0.13141	0.021557	20.3	101.5	0.02355	0.74746
1015	375	0.0077581	0.13141	0.021557	19.6	101.5	0.02355	0.74746
1015	522	0.0077581	0.13141	0.021557	21.9	105	0.02355	0.74746
1016	0	0.0074413	0.13239	0.020796	16	99.7	0.014335	1.4693
1016	162.38	0.0074413	0.13239	0.020796	17.9	104	0.014335	1.4693
1016	182	0.0074413	0.13239	0.020796	15.9	104	0.014335	1.4693
1017	0	0.0084481	0.12912	0.018069	20.6	110	0.050172	1.1212
1017	21.375	0.0084481	0.12912	0.018069	21.4	111.5	0.050172	1.1212
1017	100	0.0084481	0.12912	0.018069	20	114	0.050172	1.1212
1017	133	0.0084481	0.12912	0.018069	21.9	115	0.050172	1.1212
1017	196	0.0084481	0.12912	0.018069	21.9	116	0.050172	1.1212
1018	0	0.0055478	0.14066	0.030441	39.2	147.5	0.017919	0.82426
1019	0	0.0075604	0.13186	0.021276	34.2	142	0.033789	1.5615
1019	60	0.0075604	0.13186	0.021276	33.8	144.4	0.033789	1.5615
1020	0	0.0073272	0.13257	0.019938	20	112	0.033789	0.58364
1020	56	0.0073272	0.13257	0.019938	19.6	112	0.033789	0.58364
1020	323	0.0073272	0.13257	0.019938	21.4	116	0.033789	0.58364
1020	441	0.0073272	0.13257	0.019938	23.2	118	0.033789	0.58364
1020	532	0.0073272	0.13257	0.019938	24.5	119	0.033789	0.58364
1021	0	0.0075687	0.13142	0.030723	27.8	120.5	0.027134	1.1366
1021	21.875	0.0075687	0.13142	0.030723	27.8	124.5	0.027134	1.1366
1021	56	0.0075687	0.13142	0.030723	25	124.5	0.027134	1.1366
1021	92	0.0075687	0.13142	0.030723	24	124.5	0.027134	1.1366
1021	111	0.0075687	0.13142	0.030723	24.1	124.5	0.027134	1.1366
1021	127	0.0075687	0.13142	0.030723	23.9	120.5	0.027134	1.1366
1021	190.38	0.0075687	0.13142	0.030723	25.4	120.5	0.027134	1.1366
1021	246.38	0.0075687	0.13142	0.030723	24.9	120.5	0.027134	1.1366
1022	0	0.0074453	0.13204	0.02117	26.9	115	0.028158	1.2492
1022	15	0.0074453	0.13204	0.02117	26	118.5	0.028158	1.2492
1022	73.375	0.0074453	0.13204	0.02117	26.5	117.5	0.028158	1.2492
1023	0	0.011544	0.12404	0.023961	16.4	98	0.025086	1.9813
1023	22.875	0.011544	0.12404	0.023961	16.4	100	0.025086	1.9813
1023	37	0.011544	0.12404	0.023961	15.6	100	0.025086	1.9813
1023	105	0.011544	0.12404	0.023961	16.5	102.5	0.025086	1.9813
1023	133	0.011544	0.12404	0.023961	16.6	102.5	0.025086	1.9813
1023	245	0.011544	0.12404	0.023961	17.1	104	0.025086	1.9813
1023	302	0.011544	0.12404	0.023961	17.3	106.8	0.025086	1.9813
1023	364	0.011544	0.12404	0.023961	18	107.8	0.025086	1.9813
1023	499	0.011544	0.12404	0.023961	19.5	109.5	0.025086	1.9813
1024	0	0.0057272	0.14005	0.029819	15.7	91.7	0.025086	2.4165
1024	14	0.0057272	0.14005	0.029819	15.4	91.7	0.025086	2.4165
1024	72.375	0.0057272	0.14005	0.029819	16	95	0.025086	2.4165
1024	84	0.0057272	0.14005	0.029819	15.8	94	0.025086	2.4165
1025	0	0.0082943	0.12885	0.021211	17.5	103.2	0.08345	0.95737
1025	15.375	0.0082943	0.12885	0.021211	17.6	104.3	0.08345	0.95737
1025	221.38	0.0082943	0.12885	0.021211	18.4	110.5	0.08345	0.95737
1026	0	0.0079271	0.13095	0.019622	30	134.5	0.049148	1.4949
1026	35	0.0079271	0.13095	0.019622	30.6	134.5	0.049148	1.4949
1026	126	0.0079271	0.13095	0.019622	33.3	136.5	0.049148	1.4949
1026	161	0.0079271	0.13095	0.019622	33.7	137.5	0.049148	1.4949
1026	182.38	0.0079271	0.13095	0.019622	33.5	138.5	0.049148	1.4949
1026	217	0.0079271	0.13095	0.019622	32.5	138	0.049148	1.4949
1026	273	0.0079271	0.13095	0.019622	34.2	138	0.049148	1.4949
1026	413	0.0079271	0.13095	0.019622	38.1	141.4	0.049148	1.4949
1027	0	0.014854	0.11507	0.011307	20.8	115.5	0.022014	1.0034
1027	56	0.014854	0.11507	0.011307	20.7	115.5	0.022014	1.0034
1027	77	0.014854	0.11507	0.011307	23.9	119	0.022014	1.0034
1028	0	0.0091251	0.12687	0.016715	15.8	115	0.02867	3.123
1028	343	0.0091251	0.12687	0.016715	19	115	0.02867	3.123
1028	434	0.0091251	0.12687	0.016715	20	115.5	0.02867	3.123
1029	0	0.0067141	0.13572	0.022874	20.5	111.5	0.029182	0.86009
1029	73	0.0067141	0.13572	0.022874	20.8	115.5	0.029182	0.86009
1029	206.38	0.0067141	0.13572	0.022874	20.6	117	0.029182	0.86009
1030	0	0.0082307	0.13017	0.022599	23.5	114.5	0.019966	0.92153
1030	20	0.0082307	0.13017	0.022599	24	119	0.019966	0.92153
1030	70.375	0.0082307	0.13017	0.022599	24.8	119	0.019966	0.92153
1030	181	0.0082307	0.13017	0.022599	26.4	120	0.019966	0.92153
1031	0	0.0095911	0.12562	0.016841	25	125.5	0.032254	1.0854
1031	42.375	0.0095911	0.12562	0.016841	24	125.5	0.032254	1.0854
1031	125	0.0095911	0.12562	0.016841	25.3	129	0.032254	1.0854
1032	0	0.005457	0.14123	0.029244	15	97	0.018943	0.76282
1032	98	0.005457	0.14123	0.029244	16.9	99.5	0.018943	0.76282
1032	223	0.005457	0.14123	0.029244	17.9	100.8	0.018943	0.76282
1033	0	0.013578	0.12346	0.030392	24.8	118.1	0.018943	0
1033	49	0.013578	0.12346	0.030392	24.6	118.5	0.018943	0
1033	119	0.013578	0.12346	0.030392	24.4	118.9	0.018943	0
1033	189	0.013578	0.12346	0.030392	25.8	119.3	0.018943	0
1033	298	0.013578	0.12346	0.030392	28	122.2	0.018943	0
1033	352.37	0.013578	0.12346	0.030392	27.4	124	0.018943	0
1033	399	0.013578	0.12346	0.030392	28.9	124.8	0.018943	0
1033	457.37	0.013578	0.12346	0.030392	29.7	126.3	0.018943	0
1033	490	0.013578	0.12346	0.030392	30	127.4	0.018943	0
1034	0	0.0070693	0.13383	0.022753	21.4	113.5	0.034301	0.8345
1034	91	0.0070693	0.13383	0.022753	22.3	116	0.034301	0.8345
1034	175	0.0070693	0.13383	0.022753	22.7	116.7	0.034301	0.8345
1034	189	0.0070693	0.13383	0.022753	23.8	117.5	0.034301	0.8345
1035	0	0.0084078	0.12945	0.018247	16.3	93	0.02611	0.75258
1035	14	0.0084078	0.12945	0.018247	15	93	0.02611	0.75258
1035	113	0.0084078	0.12945	0.018247	16.5	96.8	0.02611	0.75258
1036	0	0.0093219	0.12617	0.019066	17.7	98.5	0.047612	0.86009
1036	63.875	0.0093219	0.12617	0.019066	18.1	101.2	0.047612	0.86009
1036	148.38	0.0093219	0.12617	0.019066	19.4	103	0.047612	0.86009
1036	175	0.0093219	0.12617	0.019066	19.7	104.1	0.047612	0.86009
1037	0	0.0081952	0.12876	0.025073	31.3	143.2	0.037885	0.32766
1037	55	0.0081952	0.12876	0.025073	32.3	143.5	0.037885	0.32766
1037	90.375	0.0081952	0.12876	0.025073	31.7	143.5	0.037885	0.32766
1037	181	0.0081952	0.12876	0.025073	32.4	145	0.037885	0.32766
1038	0	0.012955	0.1208	0.025562	22.1	121.4	0.030718	1.3106
1038	57.375	0.012955	0.1208	0.025562	23.1	123.5	0.030718	1.3106
1038	184.38	0.012955	0.1208	0.025562	23.4	123.5	0.030718	1.3106
1038	224	0.012955	0.1208	0.025562	24	124.8	0.030718	1.3106
1038	280	0.012955	0.1208	0.025562	24.7	125.3	0.030718	1.3106
1038	322	0.012955	0.1208	0.025562	24.9	126.6	0.030718	1.3106
1038	415	0.012955	0.1208	0.025562	26.2	127.8	0.030718	1.3106
1038	469	0.012955	0.1208	0.025562	26.4	127.4	0.030718	1.3106
1038	499	0.012955	0.1208	0.025562	27	128.4	0.030718	1.3106
1038	518	0.012955	0.1208	0.025562	27	129.3	0.030718	1.3106
1039	0	0.0083478	0.12873	0.018058	20	103.7	0.020478	1.1366
1039	12	0.0083478	0.12873	0.018058	20	103.9	0.020478	1.1366
1039	112	0.0083478	0.12873	0.018058	21.5	106.5	0.020478	1.1366
1039	161	0.0083478	0.12873	0.018058	22.2	107.4	0.020478	1.1366
1039	203	0.0083478	0.12873	0.018058	22.5	107.8	0.020478	1.1366
1039	231	0.0083478	0.12873	0.018058	21.5	109.1	0.020478	1.1366
1039	343	0.0083478	0.12873	0.018058	24	110.1	0.020478	1.1366
1039	406	0.0083478	0.12873	0.018058	23.5	111.1	0.020478	1.1366
1039	441.37	0.0083478	0.12873	0.018058	22.9	112.1	0.020478	1.1366
1039	481	0.0083478	0.12873	0.018058	22.9	112.2	0.020478	1.1366
1040	0	0.0081942	0.12934	0.021044	26.5	132.6	0.038397	0.89593
1040	7	0.0081942	0.12934	0.021044	27.2	133.8	0.038397	0.89593
1040	42	0.0081942	0.12934	0.021044	27.2	134.2	0.038397	0.89593
1040	133	0.0081942	0.12934	0.021044	29.5	135.5	0.038397	0.89593
1040	226	0.0081942	0.12934	0.021044	28.4	137.3	0.038397	0.89593
1040	295	0.0081942	0.12934	0.021044	28.6	138.1	0.038397	0.89593
1040	357	0.0081942	0.12934	0.021044	29.6	138.4	0.038397	0.89593
1040	399	0.0081942	0.12934	0.021044	29.7	139.3	0.038397	0.89593
1040	455	0.0081942	0.12934	0.021044	29.4	139.3	0.038397	0.89593
1040	513.38	0.0081942	0.12934	0.021044	30.4	139.9	0.038397	0.89593
1041	0	0.01238	0.11705	0.027901	13	86.3	0.010239	0.77306
1041	42	0.01238	0.11705	0.027901	13.5	88.6	0.010239	0.77306
1041	161	0.01238	0.11705	0.027901	14.8	90	0.010239	0.77306
1041	211	0.01238	0.11705	0.027901	14.5	90	0.010239	0.77306
1042	0	0.0075815	0.13219	0.022158	22.7	115.1	0.0020478	0.14335
1042	21	0.0075815	0.13219	0.022158	22.9	115.8	0.0020478	0.14335
1042	62	0.0075815	0.13219	0.022158	23.5	115.8	0.0020478	0.14335
1042	89.375	0.0075815	0.13219	0.022158	22.9	116.5	0.0020478	0.14335
1043	0	0.0075901	0.12822	0.021544	15.3	99.1	0.02099	1.9966
1043	41	0.0075901	0.12822	0.021544	15.7	99.1	0.02099	1.9966
1043	110	0.0075901	0.12822	0.021544	15.9	101.7	0.02099	1.9966
1043	154	0.0075901	0.12822	0.021544	16.6	102.3	0.02099	1.9966
1043	210	0.0075901	0.12822	0.021544	16.8	103.3	0.02099	1.9966
1043	257	0.0075901	0.12822	0.021544	15.7	103.5	0.02099	1.9966
1043	329	0.0075901	0.12822	0.021544	16.4	104.4	0.02099	1.9966
1043	385	0.0075901	0.12822	0.021544	17.6	105.3	0.02099	1.9966
1043	502	0.0075901	0.12822	0.021544	18.4	107.2	0.02099	1.9966
1044	0	0.0077197	0.13399	0.014766	13.4	97	0.028158	1.2185
1044	68	0.0077197	0.13399	0.014766	13	97.1	0.028158	1.2185
1044	103	0.0077197	0.13399	0.014766	13.6	98.7	0.028158	1.2185
1044	110	0.0077197	0.13399	0.014766	13.4	98.9	0.028158	1.2185
1044	173	0.0077197	0.13399	0.014766	14.1	100.6	0.028158	1.2185
1044	215	0.0077197	0.13399	0.014766	14.4	100.4	0.028158	1.2185
1044	251	0.0077197	0.13399	0.014766	13.7	100.7	0.028158	1.2185
1044	267	0.0077197	0.13399	0.014766	14	100.9	0.028158	1.2185
1044	287	0.0077197	0.13399	0.014766	14	101.4	0.028158	1.2185
1044	334	0.0077197	0.13399	0.014766	14.7	101.5	0.028158	1.2185
1044	355	0.0077197	0.13399	0.014766	14.8	102.4	0.028158	1.2185
1044	392	0.0077197	0.13399	0.014766	14.5	103.5	0.028158	1.2185
1044	420	0.0077197	0.13399	0.014766	15.2	104.2	0.028158	1.2185
1044	453	0.0077197	0.13399	0.014766	15.1	104.7	0.028158	1.2185
1044	516	0.0077197	0.13399	0.014766	15.3	104.7	0.028158	1.2185
1045	0	0.0079364	0.13058	0.020169	32.3	131.6	0.029694	0.62971
1045	14	0.0079364	0.13058	0.020169	32.3	132.4	0.029694	0.62971
1045	49	0.0079364	0.13058	0.020169	32.4	133	0.029694	0.62971
1045	77	0.0079364	0.13058	0.020169	32.4	132.7	0.029694	0.62971
1045	126	0.0079364	0.13058	0.020169	33.3	133.2	0.029694	0.62971
1046	0	0.011976	0.11927	0.016542	17.6	100.7	0.012799	1.1622
1046	42	0.011976	0.11927	0.016542	16.6	102.7	0.012799	1.1622
1046	92	0.011976	0.11927	0.016542	18.9	102.9	0.012799	1.1622
1046	127.37	0.011976	0.11927	0.016542	19.4	103.4	0.012799	1.1622
1046	169.38	0.011976	0.11927	0.016542	19	104.8	0.012799	1.1622
1047	0	0.0084036	0.12992	0.020504	21.2	106.7	0.039421	1.0239
1047	21	0.0084036	0.12992	0.020504	22	108.5	0.039421	1.0239
1047	57.375	0.0084036	0.12992	0.020504	21.9	108.9	0.039421	1.0239
1047	91	0.0084036	0.12992	0.020504	22.1	110.2	0.039421	1.0239
1047	126	0.0084036	0.12992	0.020504	22.5	110.8	0.039421	1.0239
1047	176	0.0084036	0.12992	0.020504	22.1	111.2	0.039421	1.0239
1047	247	0.0084036	0.12992	0.020504	21.4	112.4	0.039421	1.0239
1047	287	0.0084036	0.12992	0.020504	22.7	113.2	0.039421	1.0239
1047	357	0.0084036	0.12992	0.020504	23.4	114.3	0.039421	1.0239
1047	448	0.0084036	0.12992	0.020504	25.1	115	0.039421	1.0239
1047	504	0.0084036	0.12992	0.020504	26	116.2	0.039421	1.0239
1048	0	0.008733	0.12767	0.018594	16.3	96.6	0.027134	1.6741
1048	77.375	0.008733	0.12767	0.018594	16.3	96.8	0.027134	1.6741
1048	175.38	0.008733	0.12767	0.018594	16.3	100.6	0.027134	1.6741
1049	0	0.0071644	0.13889	0.023204	25.3	132.8	0.014335	0.34813
1049	70	0.0071644	0.13889	0.023204	26.1	134	0.014335	0.34813
1049	156	0.0071644	0.13889	0.023204	27.1	135.5	0.014335	0.34813
1049	203	0.0071644	0.13889	0.023204	28.3	136.1	0.014335	0.34813
1049	259	0.0071644	0.13889	0.023204	28	136.5	0.014335	0.34813
1049	315	0.0071644	0.13889	0.023204	27.8	137.4	0.014335	0.34813
1049	423.37	0.0071644	0.13889	0.023204	28	139.5	0.014335	0.34813
1049	442	0.0071644	0.13889	0.023204	29.4	139.8	0.014335	0.34813
1049	504	0.0071644	0.13889	0.023204	29.5	140	0.014335	0.34813
1050	0	0.0086962	0.12847	0.018831	20.7	119.1	0.018431	0.53756
1050	28	0.0086962	0.12847	0.018831	21	119.8	0.018431	0.53756
1050	45.375	0.0086962	0.12847	0.018831	21	120	0.018431	0.53756
1050	56	0.0086962	0.12847	0.018831	21	120.3	0.018431	0.53756
1050	98	0.0086962	0.12847	0.018831	20.9	121.6	0.018431	0.53756
1050	185	0.0086962	0.12847	0.018831	22	123.2	0.018431	0.53756
1050	206.38	0.0086962	0.12847	0.018831	19.8	123.2	0.018431	0.53756
1051	0	0.0085697	0.12828	0.018248	19	102.2	0.062459	0.55292
1051	29	0.0085697	0.12828	0.018248	18.5	103.5	0.062459	0.55292
1051	58	0.0085697	0.12828	0.018248	19.2	104.3	0.062459	0.55292
1051	85	0.0085697	0.12828	0.018248	19.8	105.3	0.062459	0.55292
1051	137.38	0.0085697	0.12828	0.018248	19.7	106	0.062459	0.55292
1052	0	0.011905	0.12049	0.024287	20.3	112.8	0.086521	0.59899
1052	57	0.011905	0.12049	0.024287	20.8	113.5	0.086521	0.59899
1052	86.375	0.011905	0.12049	0.024287	20.8	113	0.086521	0.59899
1052	114	0.011905	0.12049	0.024287	21.5	113	0.086521	0.59899
1052	191.38	0.011905	0.12049	0.024287	22.1	114.5	0.086521	0.59899
1052	233.37	0.011905	0.12049	0.024287	21.4	116	0.086521	0.59899
1052	261.37	0.011905	0.12049	0.024287	21.8	116.9	0.086521	0.59899
1052	282	0.011905	0.12049	0.024287	21.5	116.9	0.086521	0.59899
1052	289.37	0.011905	0.12049	0.024287	21.5	117.1	0.086521	0.59899
1052	345.37	0.011905	0.12049	0.024287	21.6	117.1	0.086521	0.59899
1052	373.37	0.011905	0.12049	0.024287	22.5	118.8	0.086521	0.59899
1052	422	0.011905	0.12049	0.024287	22.5	120	0.086521	0.59899
1052	471.37	0.011905	0.12049	0.024287	24	118.7	0.086521	0.59899
1053	0	0.0068196	0.13455	0.02097	53.2	157.2	0.036861	1.2645
1053	35	0.0068196	0.13455	0.02097	53.5	158.3	0.036861	1.2645
1053	73.125	0.0068196	0.13455	0.02097	53.5	159.4	0.036861	1.2645
1053	84	0.0068196	0.13455	0.02097	53.7	159.9	0.036861	1.2645
1053	121	0.0068196	0.13455	0.02097	53.8	160.6	0.036861	1.2645
1053	168	0.0068196	0.13455	0.02097	54.5	162.6	0.036861	1.2645
1053	224	0.0068196	0.13455	0.02097	60.6	164	0.036861	1.2645
1054	0	0.0061342	0.13767	0.02522	34.5	130.6	0.023038	2.3806
1054	42	0.0061342	0.13767	0.02522	35.7	132.6	0.023038	2.3806
1054	89	0.0061342	0.13767	0.02522	34.5	130	0.023038	2.3806
1054	152	0.0061342	0.13767	0.02522	35.7	135.5	0.023038	2.3806
1054	217	0.0061342	0.13767	0.02522	37	136.6	0.023038	2.3806
1055	0	0.0084943	0.13171	0.020007	19.5	110.3	0.028158	0.52732
1055	56	0.0084943	0.13171	0.020007	19.6	111.4	0.028158	0.52732
1055	91	0.0084943	0.13171	0.020007	20.3	113	0.028158	0.52732
1055	147	0.0084943	0.13171	0.020007	21.2	112.3	0.028158	0.52732
1055	231	0.0084943	0.13171	0.020007	22	113.2	0.028158	0.52732
1055	262.37	0.0084943	0.13171	0.020007	22.7	113.7	0.028158	0.52732
1055	290.37	0.0084943	0.13171	0.020007	22.2	115	0.028158	0.52732
1055	366	0.0084943	0.13171	0.020007	22.9	115.5	0.028158	0.52732
1055	399	0.0084943	0.13171	0.020007	23.5	115.5	0.028158	0.52732
1055	427	0.0084943	0.13171	0.020007	22.8	115.6	0.028158	0.52732
1055	464	0.0084943	0.13171	0.020007	24	116.1	0.028158	0.52732
1056	0	0.0075314	0.13273	0.022051	23.9	129.5	0.030206	0.88057
1056	28	0.0075314	0.13273	0.022051	23.6	130	0.030206	0.88057
1056	77	0.0075314	0.13273	0.022051	24.5	130.5	0.030206	0.88057
1056	105	0.0075314	0.13273	0.022051	25.3	131.3	0.030206	0.88057
1056	133	0.0075314	0.13273	0.022051	25	131.2	0.030206	0.88057
1056	170	0.0075314	0.13273	0.022051	25.1	131.5	0.030206	0.88057
1056	198	0.0075314	0.13273	0.022051	27	131.5	0.030206	0.88057
1056	231	0.0075314	0.13273	0.022051	28	132.7	0.030206	0.88057
1056	303	0.0075314	0.13273	0.022051	26.9	133.5	0.030206	0.88057
1056	331	0.0075314	0.13273	0.022051	27.5	133.5	0.030206	0.88057
1056	359	0.0075314	0.13273	0.022051	27.5	133.1	0.030206	0.88057
1056	401	0.0075314	0.13273	0.022051	28.4	134	0.030206	0.88057
1056	435.37	0.0075314	0.13273	0.022051	28.1	133.8	0.030206	0.88057
1056	479.37	0.0075314	0.13273	0.022051	28.9	135.4	0.030206	0.88057
1057	0	0.0069787	0.1347	0.017664	18.6	110	0.010751	1.0086
1057	77	0.0069787	0.1347	0.017664	20.9	107	0.010751	1.0086
1057	136.38	0.0069787	0.1347	0.017664	20	108.7	0.010751	1.0086
1057	163	0.0069787	0.1347	0.017664	19.7	110.5	0.010751	1.0086
1057	191	0.0069787	0.1347	0.017664	20.8	109.9	0.010751	1.0086
1057	233	0.0069787	0.1347	0.017664	20	110.9	0.010751	1.0086
1057	290.38	0.0069787	0.1347	0.017664	18.3	110.9	0.010751	1.0086
1058	0	0.0057276	0.13998	0.028594	38.5	162.4	0.025086	2.0734
1058	3.375	0.0057276	0.13998	0.028594	37.4	162.8	0.025086	2.0734
1058	31.375	0.0057276	0.13998	0.028594	37.2	163.2	0.025086	2.0734
1058	59.375	0.0057276	0.13998	0.028594	36.9	163.4	0.025086	2.0734
1058	77	0.0057276	0.13998	0.028594	37.2	163.4	0.025086	2.0734
1058	112	0.0057276	0.13998	0.028594	35.7	164.1	0.025086	2.0734
1058	133	0.0057276	0.13998	0.028594	37	164.1	0.025086	2.0734
1059	0	0.0076335	0.13161	0.019979	52.5	150.2	0.028158	1.7458
1059	28	0.0076335	0.13161	0.019979	52.5	150	0.028158	1.7458
1059	58	0.0076335	0.13161	0.019979	51.5	152.3	0.028158	1.7458
1059	86	0.0076335	0.13161	0.019979	52	152.2	0.028158	1.7458
1059	147	0.0076335	0.13161	0.019979	52	152.8	0.028158	1.7458
1059	177	0.0076335	0.13161	0.019979	51	154.6	0.028158	1.7458
1059	227.38	0.0076335	0.13161	0.019979	51	156	0.028158	1.7458
1060	0	0.0081154	0.1318	0.021671	20.1	109.5	0.060411	0.74234
1060	20	0.0081154	0.1318	0.021671	19.3	109.5	0.060411	0.74234
1060	28	0.0081154	0.1318	0.021671	20.5	112.3	0.060411	0.74234
1060	142	0.0081154	0.1318	0.021671	21.8	114.8	0.060411	0.74234
1060	185.38	0.0081154	0.1318	0.021671	21.5	115.5	0.060411	0.74234
1060	266	0.0081154	0.1318	0.021671	23.5	118.5	0.060411	0.74234
1060	357	0.0081154	0.1318	0.021671	23.5	119.4	0.060411	0.74234
1060	385	0.0081154	0.1318	0.021671	23.6	119.4	0.060411	0.74234
1060	413	0.0081154	0.1318	0.021671	24	119.3	0.060411	0.74234
1061	0	0.01099	0.12175	0.018271	21.1	113.5	0.0471	0.79354
1061	28	0.01099	0.12175	0.018271	22.1	114	0.0471	0.79354
1061	73.375	0.01099	0.12175	0.018271	21.6	111	0.0471	0.79354
1061	171.38	0.01099	0.12175	0.018271	23	117	0.0471	0.79354
1062	0	0.0086293	0.12586	0.01475	17	104.5	0.041469	0.56828
[truncated: 2,497 more rows]

## Sheet: PK_(ind,mm,cent)^MTX
ID	TIME	Vml	Kml	Keff	WEIGHT	HEIGHT	INIMTX	INITGN	BSA
[truncated: 2,867 more rows]

[truncated: 26 more sheets: PK_(ind,bio,mm,cent)^MTX, PK_(ind,mm,peri)^MTX, PK_(ind,bio,mm,peri)^MTX, PK_(fix,lin,cent)^MTX, PK_(fix,bio,lin,cent)^MTX, PK_(fix,lin,peri)^MTX, PK_(fix,bio,lin,peri)^MTX, PK_(ind,lin,cent)^MTX, PK_(ind,bio,lin,cent)^MTX, PK_(ind,lin,peri)^MTX, PK_(ind,bio,lin,peri)^MTX, PK_(fix,mm,cent,pop)^MTX, PK_(fix,bio,lin,peri,ae)^MTX, PK_(fix,bio,lin,peri,pe)^MTX, PK_(fix,bio,lin,peri,eps)^MTX, PK_mm^6MP, PK_lin^6MP, PK_(mm,pop)^6MP, PK_(mm,pop,ae)^6MP, PK_(mm,pop,pe)^6MP …]
